# Supplementary material for: Hexaaqua­magnesium 5-[1-(carboxyl­ato­meth­yl)pyridin-1-ium-4-yl]tetra­zol-2-ide chloride dihydrate
Source: Acta Crystallogr Sect E Struct Rep Online. 2011 Nov 30;67(Pt 12):m1856. doi: 10.1107/S160053681105032X (PMC3238749; doi:10.1107/S160053681105032X)
Supplement: Supplementary file 1 [file e-67-m1856-sup1.cif]

##############################################################################
#                                                                            #
# This CIF contains the data in a paper accepted for publication in          #
# Acta Crystallographica Section E. It conforms to the requirements of       #
# Notes for Authors for Acta Crystallographica Section E, and has been       #
# peer reviewed under the auspices of the IUCr Commission on Journals.       #
#                                                                            #
# Full details of the Crystallographic Information File format               #
# are given in the paper "The Crystallographic Information File (CIF):       #
# a New Standard Archive File for Crystallography" by S. R. Hall, F. H.      #
# Allen and I. D. Brown [Acta Cryst. (1991), A47, 655-685].                  #
#                                                                            #
# The current version of the core CIF dictionary is obtainable from          #
# ftp://ftp.iucr.org/pub/cif_core.dic.                                       #
#                                                                            #
# Software is freely available for graphical display of the structure(s)     #
# in this CIF. For information consult the CIF software page                 #
# http://www.iucr.org/resources/cif/software.                                #
#                                                                            #
# This file may be used for bona fide research purposes within the           #
# scientific community so long as proper attribution is given to the journal # 
# article from which it was obtained.                                        #
#                                                                            #
##############################################################################
data_I
_audit_creation_method     SHELXL-97
_chemical_name_systematic
;
Hexaaquamagnesium 5-[1-(carboxylatomethyl)pyridin-1-ium-4-yl]tetrazol-2-ide
chloride dihydrate
;
_chemical_name_common     ?
_chemical_formula_moiety     'H12 Mg O6 2+, C8 H6 N5 O2 -, Cl -, 2(H2 O)'
_chemical_formula_sum     'C8 H22 Cl Mg N5 O10'
_chemical_formula_iupac     '[Mg (H2 O)6] (C8 H6 N5 O2) Cl, 2H2 O'
_chemical_formula_weight     408.07
_chemical_melting_point     ?
_symmetry_cell_setting     monoclinic
_symmetry_space_group_name_H-M     'P 21/n'
_symmetry_space_group_name_Hall     '-P 2yn'
loop_
    _symmetry_equiv_pos_as_xyz
    'x, y, z'
    '-x+1/2, y+1/2, -z+1/2'
    '-x, -y, -z'
    'x-1/2, -y-1/2, z-1/2'
_cell_length_a     8.1627(16)
_cell_length_b     12.896(3)
_cell_length_c     17.435(4)
_cell_angle_alpha     90.00
_cell_angle_beta     96.85(3)
_cell_angle_gamma     90.00
_cell_volume     1822.3(7)
_cell_formula_units_Z     4
_cell_measurement_reflns_used     4172
_cell_measurement_theta_min     3.08
_cell_measurement_theta_max     27.48
_cell_measurement_temperature     298(2)
_exptl_crystal_description     'block'
_exptl_crystal_colour     'colourless'
_exptl_crystal_size_max     0.40
_exptl_crystal_size_mid     0.30
_exptl_crystal_size_min     0.20
_exptl_crystal_density_diffrn     1.487
_exptl_crystal_density_meas     ?
_exptl_crystal_density_method     'not measured'
_exptl_crystal_F_000     856
_exptl_absorpt_coefficient_mu     0.301
_exptl_absorpt_correction_type     multi-scan
_exptl_absorpt_process_details     '(CrystalClear; Rigaku, 2005)'
_exptl_absorpt_correction_T_min     0.89
_exptl_absorpt_correction_T_max     1.00
_exptl_special_details     ?
_diffrn_ambient_temperature     298(2)
_diffrn_radiation_type     MoK\a
_diffrn_radiation_wavelength     0.71073
_diffrn_radiation_source     'fine-focus sealed tube'
_diffrn_radiation_monochromator     graphite
_diffrn_measurement_device_type     'Rigaku Mercury2'
_diffrn_measurement_method     'profile data from \f scans'
_diffrn_detector_area_resol_mean     13.6612
_diffrn_reflns_number     18612
_diffrn_reflns_av_R_equivalents     0.0440
_diffrn_reflns_av_sigmaI/netI     0.0351
_diffrn_reflns_theta_min     3.08
_diffrn_reflns_theta_max     27.48
_diffrn_reflns_theta_full     27.48
_diffrn_measured_fraction_theta_max     0.999
_diffrn_measured_fraction_theta_full     0.999
_diffrn_reflns_limit_h_min     -10
_diffrn_reflns_limit_h_max     10
_diffrn_reflns_limit_k_min     -16
_diffrn_reflns_limit_k_max     16
_diffrn_reflns_limit_l_min     -22
_diffrn_reflns_limit_l_max     22
_diffrn_standards_number     ?
_diffrn_standards_interval_count     ?
_diffrn_standards_interval_time     ?
_diffrn_standards_decay_%     ?
_refine_special_details
;
;
_reflns_number_total     4172
_reflns_number_gt     3261
_reflns_threshold_expression     I>2\s(I)
_refine_ls_structure_factor_coef     Fsqd
_refine_ls_matrix_type     full
_refine_ls_R_factor_all     0.0797
_refine_ls_R_factor_gt     0.0613
_refine_ls_wR_factor_gt     0.1700
_refine_ls_wR_factor_ref     0.1814
_refine_ls_goodness_of_fit_ref     1.096
_refine_ls_restrained_S_all     1.318
_refine_ls_number_reflns     4172
_refine_ls_number_parameters     226
_refine_ls_number_restraints     16
_refine_ls_hydrogen_treatment     constr
_refine_ls_weighting_scheme     calc
_refine_ls_weighting_details
         'calc w=1/[\s^2^(Fo^2^)+(0.0828P)^2^+2.4078P] where P=(Fo^2^+2Fc^2^)/3'
_atom_sites_solution_hydrogens     geom
_atom_sites_solution_primary     direct
_atom_sites_solution_secondary     difmap
_refine_ls_shift/su_max     0.000
_refine_ls_shift/su_mean     0.000
_refine_diff_density_max     0.998
_refine_diff_density_min     -0.414
_refine_ls_extinction_method     none
_refine_ls_extinction_coef     ?
loop_
    _atom_type_symbol
    _atom_type_description
    _atom_type_scat_dispersion_real
    _atom_type_scat_dispersion_imag
    _atom_type_scat_source
    'C' 'C' 0.0033 0.0016
                         'International Tables Vol C Tables 4.2.6.8 and 6.1.1.4'
    'H' 'H' 0.0000 0.0000
                         'International Tables Vol C Tables 4.2.6.8 and 6.1.1.4'
    'N' 'N' 0.0061 0.0033
                         'International Tables Vol C Tables 4.2.6.8 and 6.1.1.4'
    'O' 'O' 0.0106 0.0060
                         'International Tables Vol C Tables 4.2.6.8 and 6.1.1.4'
    'Mg' 'Mg' 0.0486 0.0363
                         'International Tables Vol C Tables 4.2.6.8 and 6.1.1.4'
    'Cl' 'Cl' 0.1484 0.1585
                         'International Tables Vol C Tables 4.2.6.8 and 6.1.1.4'
_computing_data_collection     'CrystalClear (Rigaku, 2005)'
_computing_cell_refinement     'CrystalClear (Rigaku, 2005)'
_computing_data_reduction     'CrystalClear (Rigaku, 2005)'
_computing_structure_solution     'SHELXS97 (Sheldrick, 2008)'
_computing_structure_refinement     'SHELXL97 (Sheldrick, 2008)'
_computing_molecular_graphics
               'XP in SHELXTL (Sheldrick, 2008) and DIAMOND (Brandenburg, 1999)'
_computing_publication_material     'SHELXTL (Sheldrick, 2008)'
loop_
    _atom_site_type_symbol
    _atom_site_label
    _atom_site_fract_x
    _atom_site_fract_y
    _atom_site_fract_z
    _atom_site_U_iso_or_equiv
    _atom_site_adp_type
    _atom_site_calc_flag
    _atom_site_refinement_flags
    _atom_site_occupancy
    _atom_site_symmetry_multiplicity
    _atom_site_disorder_assembly
    _atom_site_disorder_group
    Cl Cl1 0.17139(12) 0.34162(8) 0.22732(6) 0.0364(3) Uani d . 1 1 . .
    Mg Mg1 -0.08699(16) 0.61711(10) 0.33130(7) 0.0310(3) Uani d . 1 1 . .
    O O1 0.2675(4) 0.4216(2) 0.45454(18) 0.0442(7) Uani d . 1 1 . .
    N N1 0.2557(4) -0.0553(3) 0.5764(2) 0.0394(8) Uani d . 1 1 . .
    O O1W -0.0632(4) 0.5384(2) 0.22830(17) 0.0502(8) Uani d D 1 1 . .
    H H1WA -0.1161 0.5389 0.1852 0.075 Uiso d RD 1 1 . .
    H H1WB -0.0078 0.4860 0.2245 0.075 Uiso d RD 1 1 . .
    C C1 0.3765(6) 0.2067(3) 0.3919(2) 0.0445(10) Uani d . 1 1 . .
    H H1A 0.3625 0.2297 0.3410 0.053 Uiso calc R 1 1 . .
    O O2 0.4243(4) 0.5313(2) 0.39940(19) 0.0429(7) Uani d . 1 1 . .
    O O2W -0.1241(4) 0.6896(2) 0.43319(17) 0.0453(7) Uani d D 1 1 . .
    H H2WA -0.0667 0.7378 0.4515 0.068 Uiso d RD 1 1 . .
    H H2WB -0.1520 0.6576 0.4702 0.068 Uiso d RD 1 1 . .
    N N2 0.1572(5) -0.1383(3) 0.5687(2) 0.0442(9) Uani d . 1 1 . .
    C C2 0.3020(6) 0.1176(3) 0.4109(2) 0.0430(10) Uani d . 1 1 . .
    H H2A 0.2376 0.0802 0.3729 0.052 Uiso calc R 1 1 . .
    O O3W -0.0387(4) 0.4836(2) 0.39268(17) 0.0430(7) Uani d D 1 1 . .
    H H3WA 0.0506 0.4679 0.4165 0.065 Uiso d RD 1 1 . .
    H H3WB -0.0725 0.4260 0.3784 0.065 Uiso d RD 1 1 . .
    C C3 0.3210(5) 0.0823(3) 0.4857(2) 0.0303(8) Uani d . 1 1 . .
    N N3 0.0837(5) -0.1434(3) 0.4978(2) 0.0408(8) Uani d . 1 1 . .
    O O4W -0.3332(4) 0.5816(3) 0.31010(18) 0.0459(8) Uani d D 1 1 . .
    H H4WA -0.3908 0.5627 0.3429 0.069 Uiso d RD 1 1 . .
    H H4WB -0.3894 0.5449 0.2788 0.069 Uiso d RD 1 1 . .
    N N4 0.1325(4) -0.0644(3) 0.45715(19) 0.0363(8) Uani d . 1 1 . .
    C C4 0.4211(6) 0.1390(3) 0.5397(2) 0.0393(9) Uani d . 1 1 . .
    H H4A 0.4396 0.1161 0.5906 0.047 Uiso calc R 1 1 . .
    O O5W 0.1614(4) 0.6522(2) 0.3482(2) 0.0507(8) Uani d D 1 1 . .
    H H5WA 0.2015 0.7041 0.3308 0.076 Uiso d RD 1 1 . .
    H H5WB 0.2369 0.6165 0.3694 0.076 Uiso d RD 1 1 . .
    N N5 0.4697(4) 0.2615(2) 0.44566(19) 0.0327(7) Uani d . 1 1 . .
    C C5 0.4932(5) 0.2285(3) 0.5186(2) 0.0402(9) Uani d . 1 1 . .
    H H5A 0.5592 0.2668 0.5555 0.048 Uiso calc R 1 1 . .
    O O6W -0.1197(4) 0.7529(2) 0.27062(19) 0.0480(8) Uani d D 1 1 . .
    H H6WA -0.0840 0.8085 0.2884 0.072 Uiso d RD 1 1 . .
    H H6WB -0.2026 0.7635 0.2401 0.072 Uiso d RD 1 1 . .
    C C6 0.2380(5) -0.0120(3) 0.5067(2) 0.0316(8) Uani d . 1 1 . .
    C C7 0.5290(5) 0.3640(3) 0.4247(3) 0.0372(9) Uani d . 1 1 . .
    H H7A 0.5630 0.3611 0.3733 0.045 Uiso calc R 1 1 . .
    H H7B 0.6241 0.3835 0.4605 0.045 Uiso calc R 1 1 . .
    O O7W 0.6092(4) 0.7924(2) 0.17261(18) 0.0480(8) Uani d D 1 1 . .
    H H7WA 0.6127 0.7428 0.1434 0.072 Uiso d RD 1 1 . .
    H H7WB 0.5361 0.7978 0.2008 0.072 Uiso d RD 1 1 . .
    C C8 0.3928(5) 0.4459(3) 0.4266(2) 0.0322(8) Uani d . 1 1 . .
    O O8W 0.0012(4) -0.0492(3) 0.30034(18) 0.0519(8) Uani d D 1 1 . .
    H H8WA 0.0898 -0.0721 0.2784 0.078 Uiso d RD 1 1 . .
    H H8WB 0.0403 -0.0529 0.3458 0.078 Uiso d RD 1 1 . .
loop_
    _atom_site_aniso_label
    _atom_site_aniso_U_11
    _atom_site_aniso_U_22
    _atom_site_aniso_U_33
    _atom_site_aniso_U_12
    _atom_site_aniso_U_13
    _atom_site_aniso_U_23
    Cl1 0.0352(5) 0.0379(5) 0.0369(5) 0.0131(4) 0.0081(4) -0.0006(4)
    Mg1 0.0294(7) 0.0299(7) 0.0333(7) -0.0015(5) 0.0025(5) 0.0014(5)
    O1 0.0342(15) 0.0489(18) 0.0517(18) 0.0035(13) 0.0143(13) 0.0126(14)
    N1 0.044(2) 0.0372(19) 0.0364(18) -0.0053(15) 0.0004(15) 0.0035(14)
    O1W 0.062(2) 0.054(2) 0.0343(16) 0.0199(16) 0.0024(14) -0.0062(14)
    C1 0.057(3) 0.043(2) 0.032(2) -0.012(2) -0.0015(18) 0.0056(18)
    O2 0.0384(16) 0.0329(15) 0.0584(19) 0.0015(12) 0.0101(13) 0.0107(13)
    O2W 0.0570(19) 0.0406(16) 0.0406(16) -0.0135(14) 0.0151(14) -0.0071(13)
    N2 0.051(2) 0.038(2) 0.042(2) -0.0098(16) 0.0023(16) 0.0069(15)
    C2 0.049(3) 0.045(2) 0.033(2) -0.015(2) -0.0036(18) -0.0001(17)
    O3W 0.0451(17) 0.0327(15) 0.0486(17) -0.0014(13) -0.0055(13) 0.0063(13)
    C3 0.0301(18) 0.0289(18) 0.0317(19) 0.0029(15) 0.0032(14) -0.0013(15)
    N3 0.044(2) 0.0339(18) 0.044(2) -0.0066(15) 0.0054(15) 0.0004(15)
    O4W 0.0316(15) 0.0569(19) 0.0494(18) -0.0115(14) 0.0062(13) -0.0078(15)
    N4 0.0379(18) 0.0347(18) 0.0358(18) -0.0045(14) 0.0023(14) 0.0002(14)
    C4 0.052(2) 0.034(2) 0.0307(19) -0.0030(18) -0.0027(17) 0.0027(16)
    O5W 0.0308(15) 0.0462(18) 0.074(2) -0.0025(13) 0.0014(14) 0.0215(16)
    N5 0.0304(16) 0.0283(16) 0.0396(18) 0.0000(13) 0.0048(13) 0.0014(13)
    C5 0.045(2) 0.038(2) 0.036(2) -0.0046(18) -0.0032(17) -0.0014(17)
    O6W 0.0470(17) 0.0367(16) 0.0568(19) -0.0057(14) -0.0086(14) 0.0105(14)
    C6 0.0322(19) 0.0301(19) 0.0325(19) 0.0012(15) 0.0041(15) -0.0008(15)
    C7 0.033(2) 0.031(2) 0.049(2) -0.0010(16) 0.0107(17) 0.0038(17)
    O7W 0.0518(19) 0.0393(17) 0.0522(19) 0.0089(14) 0.0036(14) -0.0070(14)
    C8 0.0312(19) 0.033(2) 0.0318(19) 0.0005(15) 0.0030(15) 0.0020(15)
    O8W 0.058(2) 0.054(2) 0.0413(17) 0.0037(16) -0.0047(15) -0.0012(14)
_geom_special_details
;
;
loop_
    _geom_bond_atom_site_label_1
    _geom_bond_atom_site_label_2
    _geom_bond_site_symmetry_2
    _geom_bond_distance
    _geom_bond_publ_flag
    Mg1 O3W . 2.041(3) ?
    Mg1 O6W . 2.047(3) ?
    Mg1 O4W . 2.052(3) ?
    Mg1 O2W . 2.061(3) ?
    Mg1 O5W . 2.064(3) ?
    Mg1 O1W . 2.092(3) ?
    O1 C8 . 1.225(5) ?
    N1 C6 . 1.329(5) ?
    N1 N2 . 1.335(5) ?
    O1W H1WA . 0.8203 ?
    O1W H1WB . 0.8202 ?
    C1 N5 . 1.337(5) ?
    C1 C2 . 1.359(6) ?
    C1 H1A . 0.9300 ?
    O2 C8 . 1.238(5) ?
    O2W H2WA . 0.8203 ?
    O2W H2WB . 0.8202 ?
    N2 N3 . 1.311(5) ?
    C2 C3 . 1.372(6) ?
    C2 H2A . 0.9300 ?
    O3W H3WA . 0.8202 ?
    O3W H3WB . 0.8203 ?
    C3 C4 . 1.380(6) ?
    C3 C6 . 1.460(5) ?
    N3 N4 . 1.330(5) ?
    O4W H4WA . 0.8201 ?
    O4W H4WB . 0.8201 ?
    N4 C6 . 1.329(5) ?
    C4 C5 . 1.367(6) ?
    C4 H4A . 0.9300 ?
    O5W H5WA . 0.8202 ?
    O5W H5WB . 0.8202 ?
    N5 C5 . 1.334(5) ?
    N5 C7 . 1.469(5) ?
    C5 H5A . 0.9300 ?
    O6W H6WA . 0.8203 ?
    O6W H6WB . 0.8203 ?
    C7 C8 . 1.536(5) ?
    C7 H7A . 0.9700 ?
    C7 H7B . 0.9700 ?
    O7W H7WA . 0.8201 ?
    O7W H7WB . 0.8202 ?
    O8W H8WA . 0.9070 ?
    O8W H8WB . 0.8201 ?
loop_
    _geom_angle_atom_site_label_1
    _geom_angle_atom_site_label_2
    _geom_angle_atom_site_label_3
    _geom_angle_site_symmetry_1
    _geom_angle_site_symmetry_3
    _geom_angle
    _geom_angle_publ_flag
    O3W Mg1 O6W . . 176.38(14) ?
    O3W Mg1 O4W . . 91.72(14) ?
    O6W Mg1 O4W . . 91.89(14) ?
    O3W Mg1 O2W . . 88.26(13) ?
    O6W Mg1 O2W . . 91.94(14) ?
    O4W Mg1 O2W . . 90.85(14) ?
    O3W Mg1 O5W . . 89.14(13) ?
    O6W Mg1 O5W . . 87.24(13) ?
    O4W Mg1 O5W . . 177.82(15) ?
    O2W Mg1 O5W . . 91.18(15) ?
    O3W Mg1 O1W . . 90.50(14) ?
    O6W Mg1 O1W . . 89.51(14) ?
    O4W Mg1 O1W . . 85.77(14) ?
    O2W Mg1 O1W . . 176.36(15) ?
    O5W Mg1 O1W . . 92.22(15) ?
    C6 N1 N2 . . 104.3(3) ?
    Mg1 O1W H1WA . . 133.6 ?
    Mg1 O1W H1WB . . 125.3 ?
    H1WA O1W H1WB . . 99.7 ?
    N5 C1 C2 . . 120.7(4) ?
    N5 C1 H1A . . 119.7 ?
    C2 C1 H1A . . 119.7 ?
    Mg1 O2W H2WA . . 122.8 ?
    Mg1 O2W H2WB . . 122.2 ?
    H2WA O2W H2WB . . 106.0 ?
    N3 N2 N1 . . 109.7(3) ?
    C1 C2 C3 . . 120.6(4) ?
    C1 C2 H2A . . 119.7 ?
    C3 C2 H2A . . 119.7 ?
    Mg1 O3W H3WA . . 125.2 ?
    Mg1 O3W H3WB . . 124.6 ?
    H3WA O3W H3WB . . 100.2 ?
    C2 C3 C4 . . 117.6(4) ?
    C2 C3 C6 . . 120.8(3) ?
    C4 C3 C6 . . 121.6(3) ?
    N2 N3 N4 . . 109.3(3) ?
    Mg1 O4W H4WA . . 124.9 ?
    Mg1 O4W H4WB . . 135.0 ?
    H4WA O4W H4WB . . 88.3 ?
    C6 N4 N3 . . 104.8(3) ?
    C5 C4 C3 . . 120.2(4) ?
    C5 C4 H4A . . 119.9 ?
    C3 C4 H4A . . 119.9 ?
    Mg1 O5W H5WA . . 123.7 ?
    Mg1 O5W H5WB . . 127.9 ?
    H5WA O5W H5WB . . 108.3 ?
    C5 N5 C1 . . 120.3(4) ?
    C5 N5 C7 . . 120.7(3) ?
    C1 N5 C7 . . 118.6(3) ?
    N5 C5 C4 . . 120.6(4) ?
    N5 C5 H5A . . 119.7 ?
    C4 C5 H5A . . 119.7 ?
    Mg1 O6W H6WA . . 122.2 ?
    Mg1 O6W H6WB . . 121.5 ?
    H6WA O6W H6WB . . 109.2 ?
    N4 C6 N1 . . 111.8(4) ?
    N4 C6 C3 . . 122.9(3) ?
    N1 C6 C3 . . 125.2(3) ?
    N5 C7 C8 . . 110.6(3) ?
    N5 C7 H7A . . 109.5 ?
    C8 C7 H7A . . 109.5 ?
    N5 C7 H7B . . 109.5 ?
    C8 C7 H7B . . 109.5 ?
    H7A C7 H7B . . 108.1 ?
    H7WA O7W H7WB . . 121.4 ?
    O1 C8 O2 . . 127.0(4) ?
    O1 C8 C7 . . 118.2(3) ?
    O2 C8 C7 . . 114.8(3) ?
    H8WA O8W H8WB . . 98.7 ?
loop_
    _geom_torsion_atom_site_label_1
    _geom_torsion_atom_site_label_2
    _geom_torsion_atom_site_label_3
    _geom_torsion_atom_site_label_4
    _geom_torsion_site_symmetry_1
    _geom_torsion_site_symmetry_2
    _geom_torsion_site_symmetry_3
    _geom_torsion_site_symmetry_4
    _geom_torsion
    _geom_torsion_publ_flag
    C6 N1 N2 N3 . . . . -0.4(5) ?
    N5 C1 C2 C3 . . . . 0.1(7) ?
    C1 C2 C3 C4 . . . . -1.7(7) ?
    C1 C2 C3 C6 . . . . 178.5(4) ?
    N1 N2 N3 N4 . . . . 0.2(5) ?
    N2 N3 N4 C6 . . . . 0.0(5) ?
    C2 C3 C4 C5 . . . . 2.1(6) ?
    C6 C3 C4 C5 . . . . -178.1(4) ?
    C2 C1 N5 C5 . . . . 1.1(7) ?
    C2 C1 N5 C7 . . . . -171.8(4) ?
    C1 N5 C5 C4 . . . . -0.7(6) ?
    C7 N5 C5 C4 . . . . 172.1(4) ?
    C3 C4 C5 N5 . . . . -1.0(7) ?
    N3 N4 C6 N1 . . . . -0.3(5) ?
    N3 N4 C6 C3 . . . . -179.5(4) ?
    N2 N1 C6 N4 . . . . 0.4(5) ?
    N2 N1 C6 C3 . . . . 179.7(4) ?
    C2 C3 C6 N4 . . . . -4.7(6) ?
    C4 C3 C6 N4 . . . . 175.5(4) ?
    C2 C3 C6 N1 . . . . 176.2(4) ?
    C4 C3 C6 N1 . . . . -3.7(6) ?
    C5 N5 C7 C8 . . . . -92.9(4) ?
    C1 N5 C7 C8 . . . . 80.0(5) ?
    N5 C7 C8 O1 . . . . 10.1(5) ?
    N5 C7 C8 O2 . . . . -170.4(3) ?
loop_
    _geom_hbond_atom_site_label_D
    _geom_hbond_atom_site_label_H
    _geom_hbond_atom_site_label_A
    _geom_hbond_site_symmetry_A
    _geom_hbond_distance_DH
    _geom_hbond_distance_HA
    _geom_hbond_distance_DA
    _geom_hbond_angle_DHA
    O1W H1WA N1 4_565 0.82 2.07 2.883(5) 174
    O1W H1WB Cl1 . 0.82 2.36 3.180(3) 173
    O2W H2WA N3 1_565 0.82 2.07 2.885(5) 178
    O2W H2WB O1 3_566 0.82 1.99 2.793(4) 167
    O3W H3WA O1 . 0.82 1.91 2.722(4) 170
    O3W H3WB O7W 2_545 0.82 1.95 2.748(4) 165
    O4W H4WA O2 1_455 0.82 1.94 2.738(4) 164
    O4W H4WB O8W 2_455 0.82 1.98 2.794(4) 174
    O5W H5WA Cl1 2 0.82 2.34 3.162(3) 174
    O5W H5WB O2 . 0.82 1.91 2.715(4) 169
    O6W H6WA O8W 1_565 0.82 1.97 2.763(5) 164
    O6W H6WB O7W 1_455 0.82 1.86 2.678(4) 178
    O7W H7WA N2 4_665 0.82 1.94 2.748(5) 169
    O7W H7WB Cl1 2 0.82 2.29 3.106(3) 170
    O8W H8WA Cl1 2_545 0.91 2.26 3.109(4) 156
    O8W H8WB N4 . 0.82 2.00 2.822(5) 179
_iucr_refine_instructions_details
;
TITL 2 in P2(1)/n
CELL 0.71073   8.1627  12.8963  17.4351  90.000  96.852  90.000
ZERR   4.00   0.0016   0.0026   0.0035   0.000   0.030   0.000
LATT  1
SYMM 0.5-X, 0.5+Y, 0.5-Z
SFAC C H N O MG CL
UNIT 32 88 20 40 4 4
L.S. 6
BOND $H
FMAP 2
PLAN 20
ACTA
CONF
MPLA C1 C2 C3 C4 C5 N5
MPLA C6 N1 N2 N3 N4
EQIV $1 x-1/2, -y+1/2, z-1/2
EQIV $2 x, y+1, z
EQIV $3 -x, -y+1, -z+1
EQIV $4 -x+1/2, y-1/2, -z+1/2
EQIV $5 x-1, y, z
EQIV $6 -x-1/2, y+1/2, -z+1/2
EQIV $7 -x+1/2, y+1/2, -z+1/2
EQIV $8 x, y+1, z
EQIV $9 x-1, y, z
EQIV $10 x+1/2, -y+1/2, z-1/2
EQIV $11 -x+1/2, y+1/2, -z+1/2
EQIV $12 -x+1/2, y-1/2, -z+1/2
HTAB O1W N1_$1
HTAB O2W N3_$2
HTAB O2W O1_$3
HTAB O3W O7W_$4
HTAB O4W O2_$5
HTAB O4W O8W_$6
HTAB O5W CL1_$7
HTAB O6W O8W_$8
HTAB O6W O7W_$9
HTAB O7W N2_$10
HTAB O7W CL1_$11
HTAB O8W CL1_$12
HTAB O1W CL1
HTAB O3W O1
HTAB O5W O2
HTAB O8W N4
DFIX 0.82 0.002 O1W H1WA O1W H1WB O2W H2WA O2W H2WB
DFIX 0.82 0.002 O3W H3WA O3W H3WB O4W H4WA O4W H4WB
DFIX 0.82 0.002 O5W H5WA O5W H5WB O6W H6WA O6W H6WB
DFIX 0.82 0.002 O7W H7WA O7W H7WB O8W H8WA O8W H8WB
WGHT    0.082800    2.407800
FVAR       0.41661
CL1   6    0.171392    0.341622    0.227319    11.00000    0.03525    0.03794 =
         0.03695   -0.00064    0.00805    0.01307
MG1   5   -0.086991    0.617110    0.331301    11.00000    0.02939    0.02990 =
         0.03327    0.00137    0.00247   -0.00151
O1    4    0.267517    0.421562    0.454544    11.00000    0.03423    0.04885 =
         0.05168    0.01262    0.01435    0.00354
N1    3    0.255674   -0.055289    0.576402    11.00000    0.04365    0.03723 =
         0.03639    0.00346    0.00042   -0.00525
O1W   4   -0.063241    0.538364    0.228300    11.00000    0.06156    0.05408 =
         0.03426   -0.00618    0.00236    0.01994
AFIX   3
H1WA  2   -0.116100    0.538930    0.185227    11.00000   -1.50000
H1WB  2   -0.007786    0.485981    0.224521    11.00000   -1.50000
AFIX   0
C1    1    0.376507    0.206680    0.391939    11.00000    0.05688    0.04263 =
         0.03230    0.00562   -0.00150   -0.01180
AFIX  43
H1A   2    0.362456    0.229719    0.341033    11.00000   -1.20000
AFIX   0
O2    4    0.424285    0.531327    0.399401    11.00000    0.03838    0.03286 =
         0.05845    0.01070    0.01014    0.00147
O2W   4   -0.124106    0.689581    0.433193    11.00000    0.05696    0.04065 =
         0.04059   -0.00706    0.01506   -0.01350
AFIX   3
H2WA  2   -0.066661    0.737833    0.451450    11.00000   -1.50000
H2WB  2   -0.151996    0.657582    0.470166    11.00000   -1.50000
AFIX   0
N2    3    0.157239   -0.138260    0.568748    11.00000    0.05091    0.03843 =
         0.04240    0.00694    0.00228   -0.00976
C2    1    0.302004    0.117580    0.410930    11.00000    0.04912    0.04462 =
         0.03316   -0.00007   -0.00363   -0.01486
AFIX  43
H2A   2    0.237615    0.080202    0.372910    11.00000   -1.20000
AFIX   0
O3W   4   -0.038733    0.483566    0.392683    11.00000    0.04510    0.03272 =
         0.04855    0.00627   -0.00548   -0.00137
AFIX   3
H3WA  2    0.050640    0.467919    0.416471    11.00000   -1.50000
H3WB  2   -0.072521    0.426001    0.378394    11.00000   -1.50000
AFIX   0
C3    1    0.320982    0.082328    0.485696    11.00000    0.03007    0.02891 =
         0.03166   -0.00130    0.00318    0.00295
N3    3    0.083673   -0.143441    0.497754    11.00000    0.04448    0.03390 =
         0.04407    0.00042    0.00540   -0.00656
O4W   4   -0.333249    0.581634    0.310101    11.00000    0.03162    0.05689 =
         0.04943   -0.00777    0.00617   -0.01151
AFIX   3
H4WA  2   -0.390835    0.562713    0.342940    11.00000   -1.50000
H4WB  2   -0.389398    0.544857    0.278836    11.00000   -1.50000
AFIX   0
N4    3    0.132537   -0.064361    0.457154    11.00000    0.03786    0.03470 =
         0.03577    0.00019    0.00231   -0.00454
C4    1    0.421120    0.138950    0.539706    11.00000    0.05159    0.03387 =
         0.03066    0.00267   -0.00270   -0.00305
AFIX  43
H4A   2    0.439592    0.116072    0.590589    11.00000   -1.20000
AFIX   0
O5W   4    0.161426    0.652150    0.348206    11.00000    0.03077    0.04618 =
         0.07396    0.02149    0.00144   -0.00252
AFIX   3
H5WA  2    0.201501    0.704142    0.330774    11.00000   -1.50000
H5WB  2    0.236899    0.616501    0.369367    11.00000   -1.50000
AFIX   0
N5    3    0.469744    0.261527    0.445656    11.00000    0.03036    0.02826 =
         0.03959    0.00136    0.00482   -0.00004
C5    1    0.493232    0.228546    0.518647    11.00000    0.04466    0.03750 =
         0.03643   -0.00139   -0.00322   -0.00463
AFIX  43
H5A   2    0.559238    0.266841    0.555523    11.00000   -1.20000
AFIX   0
O6W   4   -0.119719    0.752938    0.270619    11.00000    0.04700    0.03670 =
         0.05678    0.01046   -0.00862   -0.00569
AFIX   3
H6WA  2   -0.084002    0.808482    0.288434    11.00000   -1.50000
H6WB  2   -0.202622    0.763466    0.240141    11.00000   -1.50000
AFIX   0
C6    1    0.238002   -0.011994    0.506725    11.00000    0.03221    0.03010 =
         0.03247   -0.00081    0.00411    0.00115
C7    1    0.529016    0.364024    0.424678    11.00000    0.03253    0.03128 =
         0.04912    0.00382    0.01067   -0.00099
AFIX  23
H7A   2    0.563026    0.361098    0.373281    11.00000   -1.20000
H7B   2    0.624133    0.383461    0.460548    11.00000   -1.20000
AFIX   0
O7W   4    0.609243    0.792367    0.172607    11.00000    0.05182    0.03928 =
         0.05215   -0.00698    0.00355    0.00889
AFIX   3
H7WA  2    0.612724    0.742817    0.143361    11.00000   -1.50000
H7WB  2    0.536066    0.797846    0.200765    11.00000   -1.50000
AFIX   0
C8    1    0.392817    0.445898    0.426570    11.00000    0.03122    0.03342 =
         0.03182    0.00195    0.00297    0.00050
O8W   4    0.001243   -0.049203    0.300340    11.00000    0.05826    0.05356 =
         0.04129   -0.00124   -0.00474    0.00369
AFIX   3
H8WA  2    0.089825   -0.072137    0.278401    11.00000   -1.50000
H8WB  2    0.040264   -0.052870    0.345834    11.00000   -1.50000
HKLF 4
REM  2 in P2(1)/n
REM R1 =  0.0613 for   3261 Fo > 4sig(Fo)  and  0.0797 for all   4172 data
REM    226 parameters refined using     16 restraints
END
WGHT      0.0858      2.3894
REM Highest difference peak  0.998,  deepest hole -0.414,  1-sigma level  0.083
Q1    1   0.1188  0.3170  0.2313  11.00000  0.05    1.00
Q2    1   0.1952  0.3514  0.2461  11.00000  0.05    0.97
Q3    1   0.1678  0.3725  0.2312  11.00000  0.05    0.93
Q4    1   0.1990  0.3453  0.2135  11.00000  0.05    0.90
Q5    1  -0.0979  0.5547  0.2777  11.00000  0.05    0.22
Q6    1   0.5369  0.3132  0.5463  11.00000  0.05    0.21
Q7    1   0.7959  0.4576  0.4870  11.00000  0.05    0.21
Q8    1   0.8206  0.3742  0.4959  11.00000  0.05    0.20
Q9    1  -0.3197  0.5378  0.4351  11.00000  0.05    0.20
Q10   1   0.0173  0.0245  0.2739  11.00000  0.05    0.20
Q11   1  -0.0613  0.6258  0.4340  11.00000  0.05    0.20
Q12   1   0.6531  0.7266  0.2205  11.00000  0.05    0.20
Q13   1   0.3603 -0.0767  0.6038  11.00000  0.05    0.19
Q14   1  -0.0539 -0.1634  0.5402  11.00000  0.05    0.19
Q15   1  -0.0215 -0.2017  0.5165  11.00000  0.05    0.19
Q16   1  -0.0162 -0.0615  0.4897  11.00000  0.05    0.19
Q17   1   0.8212  0.3835  0.4509  11.00000  0.05    0.18
Q18   1   0.1621  0.4695  0.2282  11.00000  0.05    0.18
Q19   1  -0.1658  0.3582  0.4368  11.00000  0.05    0.18
Q20   1   0.4409  0.8305  0.1186  11.00000  0.05    0.18
;
data_global
_journal_date_recd_electronic     2011-11-13
_journal_date_accepted     2011-11-23
_journal_name_full     'Acta Crystallographica, Section E'
_journal_year     2011
_journal_volume     67
_journal_issue     12
_journal_page_first     m1856
_journal_page_last     m1856
_journal_paper_category     QM
_journal_paper_doi     10.1107/S160053681105032X
_journal_coeditor_code     HY2489
_publ_contact_author_name     'Yu Zhang'
_publ_contact_author_address
;
Department of Physics
Southeast University
Nanjing 210096
People's Republic of China
;
_publ_contact_author_email     'yzh55@yahoo.com.cn'
_publ_contact_author_fax     '862552090578'
_publ_contact_author_phone     '862552090578'
_publ_section_title
;
Hexaaquamagnesium 5-[1-(carboxylatomethyl)pyridin-1-ium-4-yl]tetrazol-2-ide
chloride dihydrate
;
loop_
    _publ_author_name
    _publ_author_address
    'Yu Zhang'
;
Department of Physics
Southeast University
Nanjing 210096
People's Republic of China
;
