# Supplementary material for: Hexaaqua­magnesium 5-[1-(carboxyl­ato­meth­yl)pyridin-1-ium-4-yl]tetra­zol-2-ide chloride dihydrate
Source: Acta Crystallogr Sect E Struct Rep Online. 2011 Nov 30;67(Pt 12):m1856. doi: 10.1107/S160053681105032X (PMC3238749; doi:10.1107/S160053681105032X)
Supplement: Supplementary file 2 [file e-67-m1856-Isup2.hkl]

# 
# h,k,l, Fc-squared, Fo-squared, sigma(Fo-squared) and status flag 
# 
data_I
_shelx_title ' 2 in P2(1)/n' 
_shelx_refln_list_code          4 
_shelx_F_calc_maximum      153.75 
_exptl_crystal_F_000       856.00 
_reflns_d_resolution_high  0.7700 
 
loop_ 
 _symmetry_equiv_pos_as_xyz 
 'x, y, z' 
 '-x+1/2, y+1/2, -z+1/2' 
 '-x, -y, -z' 
 'x-1/2, -y-1/2, z-1/2' 
 
_cell_length_a     8.1627 
_cell_length_b    12.8963 
_cell_length_c    17.4351 
_cell_angle_alpha  90.000 
_cell_angle_beta   96.852 
_cell_angle_gamma  90.000 
 
_shelx_F_squared_multiplier     1.000 
 
loop_ 
 _refln_index_h 
 _refln_index_k 
 _refln_index_l 
 _refln_F_squared_calc 
 _refln_F_squared_meas 
 _refln_F_squared_sigma 
 _refln_observed_status 
   2   0   0     1836.18     1090.86     14.43 o 
   4   0   0     4186.04     3995.96     66.46 o 
   6   0   0        0.12        3.57      3.41 o 
   8   0   0        5.73        1.83      8.29 o 
  10   0   0        2.98        8.06     12.96 o 
   2   1   0      862.69      501.16      9.82 o 
   3   1   0      240.70      426.73     16.19 o 
   4   1   0       49.48      398.02      9.71 o 
   5   1   0        4.20       15.09      7.69 o 
   6   1   0       24.82       19.41      4.70 o 
   7   1   0      116.38      134.63     11.51 o 
   8   1   0        7.48       18.89      9.42 o 
   9   1   0      197.91      197.56     16.16 o 
  10   1   0       52.86       38.57     11.98 o 
   0   2   0     1208.30      908.93     16.17 o 
   1   2   0    10428.36    11257.74     51.40 o 
   2   2   0      145.87      125.53      3.43 o 
   3   2   0      312.20      228.77     19.42 o 
   4   2   0     3337.02     3332.86     41.96 o 
   5   2   0      183.52      211.19     11.77 o 
   6   2   0      844.67      808.06     17.26 o 
   7   2   0      126.57      120.66     18.03 o 
   8   2   0       27.83       30.07     10.09 o 
   9   2   0       28.69       17.29      8.52 o 
  10   2   0        9.42       35.86     13.55 o 
   1   3   0     6160.12     6472.19     69.63 o 
   2   3   0     2666.83     2342.88     19.51 o 
   3   3   0     9424.76     9735.32     74.21 o 
   4   3   0     4305.38     4191.12     53.22 o 
   5   3   0       63.61       61.66      5.49 o 
   6   3   0      215.73      219.29     10.47 o 
   7   3   0       21.47       25.26      5.32 o 
   8   3   0       29.71       51.33     21.79 o 
   9   3   0        0.44       -8.01      8.01 o 
  10   3   0        3.07        6.70      8.03 o 
   0   4   0     1023.47     1311.81     15.78 o 
   1   4   0     3157.33     2251.17     25.23 o 
   2   4   0     5062.13     5200.24     71.62 o 
   3   4   0       26.54       16.23      2.07 o 
   4   4   0     1504.23     1596.14     28.46 o 
   5   4   0      300.15      401.00     21.92 o 
   6   4   0      181.49      190.62      8.86 o 
   7   4   0      786.05      766.74     20.87 o 
   8   4   0      604.00      622.79     22.01 o 
   9   4   0       77.25       71.20     12.66 o 
  10   4   0        6.74       29.80     22.13 o 
   1   5   0     2649.52     2503.86     32.56 o 
   2   5   0      534.85      556.63     10.83 o 
   3   5   0      540.76      555.13      8.57 o 
   4   5   0      497.97      582.53     19.46 o 
   5   5   0        8.88        6.07      4.39 o 
   6   5   0       71.81      113.26     13.32 o 
   7   5   0      757.95      720.71     20.80 o 
   8   5   0      141.79      125.38     10.04 o 
   9   5   0        0.60       -3.71      7.30 o 
  10   5   0        6.04       -5.07     10.67 o 
   0   6   0       39.08       11.08      2.27 o 
   1   6   0       22.38       36.88      3.27 o 
   2   6   0        0.24       10.24      5.05 o 
   3   6   0     1438.63     1274.37     16.01 o 
   4   6   0      240.65      259.34      6.26 o 
   5   6   0       45.51       62.74      6.06 o 
   6   6   0       96.67      127.83      9.31 o 
   7   6   0       12.75       11.35      4.89 o 
   8   6   0      165.16      173.79     12.81 o 
   9   6   0      222.81      256.39     24.25 o 
   1   7   0      437.65      411.66      8.81 o 
   2   7   0       79.58      147.87      6.27 o 
   3   7   0      575.58      644.09      9.51 o 
   4   7   0      497.06      458.57      9.61 o 
   5   7   0      188.81      199.15      9.17 o 
   6   7   0      221.51      229.89     10.20 o 
   7   7   0        2.04        0.25      4.32 o 
   8   7   0      262.57      255.61     17.66 o 
   9   7   0       70.60       68.59     14.68 o 
   0   8   0      225.95      221.49     10.34 o 
   1   8   0      812.42      864.01     28.30 o 
   2   8   0      996.38      960.14     19.07 o 
   3   8   0       56.69      108.91     16.42 o 
   4   8   0       58.68       79.24      6.30 o 
   5   8   0      524.96      509.91     19.14 o 
   6   8   0      128.55      111.60     10.82 o 
   7   8   0       13.10        7.05      7.32 o 
   8   8   0      132.69      164.33     20.32 o 
   9   8   0       23.41       44.19     13.76 o 
   1   9   0      936.65      827.87     17.63 o 
   2   9   0      656.44      654.37     15.77 o 
   3   9   0      351.14      391.20     15.53 o 
   4   9   0       60.23       75.19      6.75 o 
   5   9   0      472.60      448.77     18.76 o 
   6   9   0        1.77        2.05      7.96 o 
   7   9   0       79.17       69.52     10.58 o 
   8   9   0       14.82       19.17      8.93 o 
   0  10   0     2186.90     2185.99     65.98 o 
   1  10   0      517.17      523.93     16.84 o 
   2  10   0       35.27       19.34      5.32 o 
   3  10   0        0.05       27.82      8.41 o 
   4  10   0        0.10        8.92      5.65 o 
   5  10   0       65.97       71.75      9.86 o 
   6  10   0      193.55      215.80     16.00 o 
   7  10   0       30.46       33.32      9.85 o 
   8  10   0       29.31       26.92     11.62 o 
   1  11   0      296.45      253.24     16.43 o 
   2  11   0       59.62       70.39      6.96 o 
   3  11   0       11.42       13.80      5.62 o 
   4  11   0      447.83      458.39     18.39 o 
   5  11   0       26.80       40.01      9.07 o 
   6  11   0        5.53       23.30     10.59 o 
   7  11   0       76.53       81.80     12.68 o 
   0  12   0       41.00       61.51     13.51 o 
   1  12   0      166.11      167.66     14.84 o 
   2  12   0      667.69      662.24     20.04 o 
   3  12   0        9.74        8.65      5.79 o 
   4  12   0        8.53       20.28     11.64 o 
   5  12   0        2.63        2.78      7.46 o 
   6  12   0      458.28      419.39     23.78 o 
   7  12   0       65.22       52.68     11.92 o 
   1  13   0       51.38       60.60      9.42 o 
   2  13   0      572.10      539.69     23.74 o 
   3  13   0       10.72       -4.45      5.61 o 
   4  13   0        0.00       -4.50      8.19 o 
   5  13   0      252.16      269.26     23.21 o 
   6  13   0      317.17      355.77     25.43 o 
   0  14   0      110.73      109.66     17.78 o 
   1  14   0        3.83        8.63      7.69 o 
   2  14   0      155.17      158.97     13.90 o 
   3  14   0      160.67      151.87     14.13 o 
   4  14   0        8.07        0.33      7.67 o 
   5  14   0       14.80       -8.22     10.86 o 
   1  15   0       11.41       18.65     13.65 o 
   2  15   0      243.71      292.68     20.03 o 
   3  15   0       39.51       27.12     15.50 o 
   4  15   0       75.51       62.27     15.52 o 
   0  16   0        0.95       18.66     21.29 o 
   1  16   0       13.29        9.40      8.88 o 
   2  16   0       14.43       24.95     10.49 o 
   3  16   0      221.83      216.79     22.51 o 
  -9   0   1        0.01        2.78     16.80 o 
  -7   0   1      344.56      423.47     27.25 o 
  -5   0   1       26.41       13.77      3.84 o 
  -3   0   1     3194.54     2924.38     43.58 o 
   3   0   1    12959.55    11662.43    129.27 o 
   5   0   1     5090.31     5044.50     73.85 o 
   7   0   1     1284.85     1255.08     48.39 o 
   9   0   1        0.94       -8.70     17.80 o 
 -10   1   1       52.64       56.41     16.98 o 
  -9   1   1      227.25      227.61     16.52 o 
  -8   1   1      660.25      694.28     26.95 o 
  -7   1   1        1.27        2.37      5.57 o 
  -6   1   1      107.21      116.65      5.86 o 
  -5   1   1     1116.99     1249.30     22.14 o 
  -4   1   1     6784.31     6727.57     72.42 o 
  -3   1   1      175.80      329.08      5.83 o 
  -2   1   1     5941.12     4545.48     76.01 o 
  -1   1   1      629.59      361.47      6.23 o 
   1   1   1     4043.19     2727.64     33.69 o 
   2   1   1     1842.79     2139.08     19.48 o 
   3   1   1      916.71     1258.64     22.08 o 
   4   1   1     9219.40     8877.30     78.29 o 
   5   1   1      218.91      211.89     12.74 o 
   6   1   1      187.09      192.42      7.72 o 
   7   1   1      109.55      111.73     10.09 o 
   8   1   1      336.19      294.31     16.36 o 
   9   1   1      129.59      104.77     16.10 o 
  10   1   1        7.94       10.79      9.60 o 
 -10   2   1       25.70       18.37      9.48 o 
  -9   2   1        7.12       10.26      8.00 o 
  -8   2   1        9.70        8.66      6.72 o 
  -7   2   1     1279.22     1221.54     26.38 o 
  -6   2   1      428.23      455.61     12.86 o 
  -5   2   1      945.52      838.87     15.46 o 
  -4   2   1     3248.19     2992.51     38.03 o 
  -3   2   1     1935.78     1816.33     24.49 o 
  -2   2   1    10865.66     8574.19     47.84 o 
  -1   2   1     1145.27     1252.16      7.88 o 
   0   2   1      387.92      111.04      1.96 o 
   1   2   1      133.43       64.96      4.18 o 
   2   2   1     4712.39     5048.90     41.13 o 
   3   2   1     6457.06     5917.49     45.23 o 
   4   2   1       30.63      121.90      7.68 o 
   5   2   1      423.71      410.37     10.67 o 
   6   2   1      805.09      867.46     19.37 o 
   7   2   1      176.13      169.55      8.71 o 
   8   2   1       43.82       55.27      9.92 o 
   9   2   1        0.49       36.73     23.27 o 
  10   2   1       10.67       25.53     10.13 o 
 -10   3   1       17.93       31.17     23.16 o 
  -9   3   1      540.40      555.33     26.76 o 
  -8   3   1       98.53      144.68     16.31 o 
  -7   3   1       27.80       49.53      6.32 o 
  -6   3   1      246.78      233.21     10.00 o 
  -5   3   1       28.58       48.78      6.35 o 
  -4   3   1     1925.83     2225.24     85.32 o 
  -3   3   1     4685.86     4556.00    112.91 o 
  -2   3   1    10332.94    10939.07     78.74 o 
  -1   3   1      479.88      469.07      6.47 o 
   0   3   1      140.32      179.65      3.23 o 
   1   3   1      751.67      678.87      8.28 o 
   2   3   1     1238.24     1683.39     25.45 o 
   3   3   1       48.36       48.44      4.95 o 
   4   3   1      626.56      614.99     13.55 o 
   5   3   1      171.37      182.46     12.00 o 
   6   3   1      259.26      249.62     10.17 o 
   7   3   1      310.99      287.52     12.82 o 
   8   3   1     1205.35     1109.26     35.63 o 
   9   3   1       69.63       74.40     11.99 o 
  10   3   1      119.46       99.96     14.43 o 
 -10   4   1       10.11       28.14     12.73 o 
  -9   4   1       12.13       11.22      8.40 o 
  -8   4   1      514.48      482.73     16.91 o 
  -7   4   1      115.63      142.86      8.71 o 
  -6   4   1        1.20       13.76      4.40 o 
  -5   4   1        0.52       17.59      7.31 o 
  -4   4   1      118.77      158.68      5.63 o 
  -3   4   1      591.67      665.96      8.10 o 
  -2   4   1      111.03      210.95      5.12 o 
  -1   4   1      406.40      642.37     10.46 o 
   0   4   1     2795.76     3481.80     26.56 o 
   1   4   1     4769.50     4776.98    120.40 o 
   2   4   1     1112.17     1199.96     13.14 o 
   3   4   1      319.90      367.89      9.25 o 
   4   4   1      733.09      745.80     27.77 o 
   5   4   1     1820.61     1850.51     31.76 o 
   6   4   1        5.87        8.40      4.23 o 
   7   4   1      299.40      306.68     12.63 o 
   8   4   1       66.90       81.42      8.61 o 
   9   4   1        7.63        5.32      7.42 o 
  10   4   1       86.44       81.35     16.99 o 
 -10   5   1        7.29       11.02     14.07 o 
  -9   5   1       56.53       19.38      9.53 o 
  -8   5   1        3.34        5.60      5.14 o 
  -7   5   1       45.00       80.74      9.09 o 
  -6   5   1      307.50      307.65     14.17 o 
  -5   5   1     1058.52     1122.37     22.09 o 
  -4   5   1      495.87      501.71      7.63 o 
  -3   5   1      214.35      384.57      7.20 o 
  -2   5   1      742.16      635.33      9.34 o 
  -1   5   1      358.60      418.98      8.22 o 
   0   5   1      720.91      673.07      7.68 o 
   1   5   1     1993.45     2251.99     21.46 o 
   2   5   1       69.86       81.07      3.71 o 
   3   5   1      359.61      502.90      9.16 o 
   4   5   1      371.08      376.95     12.67 o 
   5   5   1        1.07        1.67      4.10 o 
   6   5   1       16.70       30.74      5.30 o 
   7   5   1      844.41      815.27     28.40 o 
   8   5   1      213.81      244.82     13.41 o 
   9   5   1        1.58       12.62      8.51 o 
  -9   6   1       34.93       60.01     29.99 o 
  -8   6   1      154.51      182.82     11.63 o 
  -7   6   1      149.39      130.29     11.62 o 
  -6   6   1      211.38      194.04      9.95 o 
  -5   6   1     2884.88     2886.22     49.08 o 
  -4   6   1      855.71      808.11     12.20 o 
  -3   6   1      336.73      355.00      6.24 o 
  -2   6   1       31.28       32.25      4.27 o 
  -1   6   1      186.19      242.33      6.37 o 
   0   6   1      713.81      566.84     12.11 o 
   1   6   1     7607.31     8239.91     75.68 o 
   2   6   1     2045.81     1896.79     22.86 o 
   3   6   1       37.50       35.85      2.71 o 
   4   6   1      118.91      112.45      9.65 o 
   5   6   1      121.05      147.64     11.62 o 
   6   6   1       79.87       61.21      8.51 o 
   7   6   1      141.49      141.48      9.95 o 
   8   6   1        6.12       -4.17      5.71 o 
   9   6   1       11.96        6.33     10.54 o 
  -9   7   1       10.72       40.79     25.82 o 
  -8   7   1       46.07       53.86      9.83 o 
  -7   7   1      130.25      132.09     11.42 o 
  -6   7   1      149.26      156.35      9.07 o 
  -5   7   1      805.28      807.05     17.95 o 
  -4   7   1      884.53      933.04     14.00 o 
  -3   7   1      726.79      835.49     17.00 o 
  -2   7   1        7.20        9.59      3.88 o 
  -1   7   1      159.14      174.00      6.41 o 
   0   7   1      106.36      107.38      4.83 o 
   1   7   1     3672.57     3649.63     43.40 o 
   2   7   1     1854.39     1967.23     22.61 o 
   3   7   1      213.29      270.98     10.92 o 
   4   7   1      316.92      355.15      9.89 o 
   5   7   1       88.23      160.14     19.40 o 
   6   7   1      358.92      391.06     16.59 o 
   7   7   1        0.31        3.41     11.00 o 
   8   7   1       79.51       62.96      9.85 o 
   9   7   1       18.19        9.26      9.74 o 
  -9   8   1        0.22       -7.69     10.11 o 
  -8   8   1      212.24      197.35     16.30 o 
  -7   8   1      423.42      458.78     21.47 o 
  -6   8   1      684.44      653.08     23.65 o 
  -5   8   1       35.53       52.49      8.50 o 
  -4   8   1      184.87      170.74      8.00 o 
  -3   8   1      232.62      197.99     12.56 o 
  -2   8   1       42.38       81.47      7.44 o 
  -1   8   1       28.70       23.19      3.82 o 
   0   8   1      452.50      554.89      8.80 o 
   1   8   1      262.00      263.63      5.80 o 
   2   8   1      112.05      137.90      4.17 o 
   3   8   1     1893.22     1728.31     43.93 o 
   4   8   1      310.79      292.88     10.33 o 
   5   8   1       34.80       35.87      6.10 o 
   6   8   1      271.48      263.89     15.80 o 
   7   8   1        2.26       -3.93      6.22 o 
   8   8   1        0.03        4.59      7.50 o 
   9   8   1        0.05       -7.62      9.99 o 
  -8   9   1        4.90        7.41      8.52 o 
  -7   9   1       67.46       69.73     11.41 o 
  -6   9   1        9.40        8.65      6.47 o 
  -5   9   1       90.32      125.88     11.15 o 
  -4   9   1       33.00       58.68      6.50 o 
  -3   9   1        2.94        6.64      4.93 o 
  -2   9   1     1612.62     1634.19     30.20 o 
  -1   9   1     2369.50     2322.11     37.86 o 
   0   9   1      115.35      108.82      4.02 o 
   1   9   1      464.39      451.18     20.56 o 
   2   9   1      274.29      279.96     10.75 o 
   3   9   1        0.36       12.76      5.18 o 
   4   9   1       12.43       32.15      5.61 o 
   5   9   1       85.69       94.48     18.32 o 
   6   9   1       24.00       40.23      8.53 o 
   7   9   1        0.00       -6.57      7.50 o 
   8   9   1       42.06       44.27     10.71 o 
  -8  10   1       17.05       14.31      8.90 o 
  -7  10   1       14.46        1.23      6.64 o 
  -6  10   1      132.68      193.93     15.14 o 
  -5  10   1      253.04      242.35     14.87 o 
  -4  10   1      331.27      302.64     12.53 o 
  -3  10   1      479.70      414.71     13.51 o 
  -2  10   1      287.91      271.11     10.90 o 
  -1  10   1     1136.40     1091.58     23.25 o 
   0  10   1      369.65      349.84      7.77 o 
   1  10   1       44.84       66.77      5.73 o 
   2  10   1      124.92      117.30      7.97 o 
   3  10   1       41.14       55.12      6.58 o 
   4  10   1      118.73      110.97     12.51 o 
   5  10   1       75.56      102.12     10.87 o 
   6  10   1        3.90        4.56      6.43 o 
   7  10   1      225.51      211.61     16.53 o 
   8  10   1      114.35      128.24     15.44 o 
  -7  11   1        1.19        8.68      8.77 o 
  -6  11   1        1.09       -3.99      6.94 o 
  -5  11   1      363.77      338.71     19.10 o 
  -4  11   1      135.18      163.49     11.04 o 
  -3  11   1      458.94      468.27     16.34 o 
  -2  11   1       67.51       68.36      6.89 o 
  -1  11   1        0.54        1.50      3.72 o 
   0  11   1      160.31      190.56     19.13 o 
   1  11   1       67.54       54.44      5.91 o 
   2  11   1       11.25       23.20      8.92 o 
   3  11   1      196.64      193.88     10.88 o 
   4  11   1       78.58      105.22     10.17 o 
   5  11   1       75.70       80.13     10.55 o 
   6  11   1       21.66       18.07      8.10 o 
   7  11   1       33.18       67.73     11.89 o 
  -7  12   1       33.51       38.28     17.90 o 
  -6  12   1        4.42       26.87     12.33 o 
  -5  12   1        3.20       21.49     15.38 o 
  -4  12   1        3.84       16.39      5.54 o 
  -3  12   1        6.39        1.60      4.65 o 
  -2  12   1        2.04        8.67      5.06 o 
  -1  12   1      244.83      236.38     13.75 o 
   0  12   1      473.87      502.09     20.43 o 
   1  12   1      177.66      148.51     14.58 o 
   2  12   1       40.90       47.85      7.06 o 
   3  12   1      160.25      157.88      9.82 o 
   4  12   1      121.19      117.52     12.22 o 
   5  12   1       23.57       46.71      9.84 o 
   6  12   1        2.37        5.37      9.25 o 
   7  12   1        6.24       -9.84      9.84 o 
  -6  13   1       11.89       19.52     10.02 o 
  -5  13   1        2.98        8.74      8.10 o 
  -4  13   1      254.16      249.33     17.29 o 
  -3  13   1        0.33        4.29      5.95 o 
  -2  13   1      988.31      971.53     35.14 o 
  -1  13   1      127.57      127.59     11.72 o 
   0  13   1      227.83      235.46     15.38 o 
   1  13   1       16.46       28.77     15.25 o 
   2  13   1      536.13      492.93     23.44 o 
   3  13   1        3.20        9.96      5.98 o 
   4  13   1       46.71       78.55     10.86 o 
   5  13   1       55.69       82.89     13.15 o 
   6  13   1       10.14       30.99     11.23 o 
  -5  14   1        1.02        0.20     11.36 o 
  -4  14   1       42.45       35.24     12.93 o 
  -3  14   1       21.04       28.53      8.95 o 
  -2  14   1      183.02      195.48     16.61 o 
  -1  14   1       28.30       25.17      8.81 o 
   0  14   1      286.57      271.91     17.86 o 
   1  14   1       49.41       81.96     21.13 o 
   2  14   1       26.28       34.07      8.94 o 
   3  14   1        0.37       11.04      7.81 o 
   4  14   1        1.38        7.80      9.66 o 
   5  14   1        9.01        6.07      9.70 o 
  -4  15   1       32.67       41.57     17.33 o 
  -3  15   1      273.63      258.99     26.89 o 
  -2  15   1       43.31       42.24     10.84 o 
  -1  15   1      164.24      170.88     15.21 o 
   0  15   1       58.05       67.25     11.53 o 
   1  15   1      603.25      621.13     28.95 o 
   2  15   1       31.29       45.08     10.16 o 
   3  15   1       26.53       76.36     14.65 o 
   4  15   1      108.41      137.70     19.57 o 
  -3  16   1        0.30        2.49      9.14 o 
  -2  16   1       96.96      108.92     14.93 o 
  -1  16   1      270.67      241.50     19.60 o 
   0  16   1        4.38       14.46      8.74 o 
   1  16   1       50.98       56.02     11.77 o 
   2  16   1       11.40       15.82      9.20 o 
   3  16   1       49.22       43.05     13.62 o 
 -10   0   2        7.20        3.02     10.81 o 
  -8   0   2        0.11        7.81      9.51 o 
  -6   0   2     1218.76     1206.36     30.07 o 
  -4   0   2     8282.78     8063.31     99.22 o 
  -2   0   2    10556.63    11139.60    172.09 o 
   2   0   2    14345.85    13008.74    220.55 o 
   4   0   2       41.48       94.44      4.70 o 
   6   0   2      538.68      584.40     15.05 o 
   8   0   2     1149.07     1157.07     53.74 o 
  10   0   2        1.84       16.10     12.80 o 
 -10   1   2       47.40       55.06     18.50 o 
  -9   1   2        7.76       18.20      9.43 o 
  -8   1   2       30.42       60.69     11.07 o 
  -7   1   2      640.56      693.84     24.57 o 
  -6   1   2      162.15      172.04      6.80 o 
  -5   1   2      124.39      131.65     16.56 o 
  -4   1   2     1292.87     1748.82     15.21 o 
  -3   1   2     4256.60     4186.14     34.35 o 
  -2   1   2     7524.53     8138.58     53.77 o 
  -1   1   2     2494.35     2594.10     34.49 o 
   1   1   2     2672.27     2643.28     32.05 o 
   2   1   2     7299.71     8045.50    108.09 o 
   3   1   2        2.46       46.52     13.24 o 
   4   1   2      497.06      442.16      9.82 o 
   5   1   2      992.66      955.56     13.33 o 
   6   1   2       22.51       21.68      4.19 o 
   7   1   2        0.71        4.68      3.65 o 
   8   1   2       90.27       97.84     11.19 o 
   9   1   2        3.63       -0.66      6.36 o 
  10   1   2       46.72       43.88     11.59 o 
 -10   2   2       55.39       64.39     22.99 o 
  -9   2   2      257.91      256.92     18.65 o 
  -8   2   2        0.21       -4.38      6.55 o 
  -7   2   2      827.43      806.45     19.98 o 
  -6   2   2       47.25       43.87      4.98 o 
  -5   2   2      548.83      621.79     12.82 o 
  -4   2   2      100.99      209.16      9.62 o 
  -3   2   2        5.46       15.98      3.52 o 
  -2   2   2    20325.30    19170.73    116.08 o 
  -1   2   2     3172.14     3800.22     36.05 o 
   0   2   2     1039.28     1294.15     17.46 o 
   1   2   2      273.15      119.70      3.44 o 
   2   2   2     3869.46     4022.02     32.46 o 
   3   2   2     1229.31     1173.83     12.19 o 
   4   2   2     1823.22     1980.12     28.04 o 
   5   2   2        7.85       11.54      3.00 o 
   6   2   2      863.68      892.17     19.83 o 
   7   2   2     1100.21     1055.59     25.16 o 
   8   2   2       74.51       74.78     10.17 o 
   9   2   2      108.18      110.66     13.54 o 
  10   2   2        0.03       -8.40      8.40 o 
 -10   3   2        7.70       18.01     19.32 o 
  -9   3   2       48.73       27.81      9.24 o 
  -8   3   2      460.40      449.68     20.59 o 
  -7   3   2      775.12      772.86     20.49 o 
  -6   3   2        1.45        3.64      3.47 o 
  -5   3   2      164.85      214.41      7.90 o 
  -4   3   2     1200.54     1292.77     23.74 o 
  -3   3   2     3960.54     4357.01     34.23 o 
  -2   3   2     8905.01     8547.23     64.12 o 
  -1   3   2      143.58       85.51      1.57 o 
   0   3   2      863.26      830.33     11.58 o 
   1   3   2     5597.61     6171.53     52.09 o 
   2   3   2        2.22        9.39      2.66 o 
   3   3   2       20.36       44.05      4.95 o 
   4   3   2     1217.97     1085.64     23.92 o 
   5   3   2      751.22      762.82     15.98 o 
   6   3   2        7.91        8.81      4.43 o 
   7   3   2       77.23       96.38     14.32 o 
   8   3   2       58.20       71.26     10.09 o 
   9   3   2      439.71      385.31     23.89 o 
  10   3   2       64.22       87.84     14.19 o 
 -10   4   2       29.52       32.02     13.05 o 
  -9   4   2       32.77       45.58     12.52 o 
  -8   4   2      105.76      127.89     10.16 o 
  -7   4   2       25.72       50.74      8.32 o 
  -6   4   2      362.85      336.51     11.34 o 
  -5   4   2      391.38      362.79     12.57 o 
  -4   4   2     1688.52     1722.30     26.05 o 
  -3   4   2     3454.90     3277.87     33.33 o 
  -2   4   2      109.70       69.30      2.34 o 
  -1   4   2     4660.21     5450.56     64.91 o 
   0   4   2       42.50       11.95      1.76 o 
   1   4   2     2468.21     1888.37     17.97 o 
   2   4   2     1421.96     1467.32     39.95 o 
   3   4   2     1391.83     1079.12     16.24 o 
   4   4   2        7.08       57.67     12.38 o 
   5   4   2      543.19      577.02     14.83 o 
   6   4   2       99.12      117.49      7.47 o 
   7   4   2      162.83      165.94     12.56 o 
   8   4   2      346.07      324.40     14.39 o 
   9   4   2      337.36      331.63     21.06 o 
  10   4   2       71.61       78.40     15.87 o 
 -10   5   2      401.16      344.10     28.00 o 
  -9   5   2      399.63      354.97     45.09 o 
  -8   5   2        0.43       13.21      5.69 o 
  -7   5   2       36.05       47.12      9.95 o 
  -6   5   2       65.21       92.58      9.04 o 
  -5   5   2      393.60      365.71     17.19 o 
  -4   5   2      748.60      885.56     11.37 o 
  -3   5   2      215.71      274.85      5.02 o 
  -2   5   2       49.06       39.72      4.04 o 
  -1   5   2       49.05       37.27      4.45 o 
   0   5   2     1777.33     1769.58     21.26 o 
   1   5   2        1.96       10.50      3.74 o 
   2   5   2      835.80      940.03     13.49 o 
   3   5   2      484.51      514.52      8.82 o 
   4   5   2      162.43      215.87     17.85 o 
   5   5   2       44.64       65.06     10.11 o 
   6   5   2      229.29      226.98     10.10 o 
   7   5   2       13.16       22.06      5.68 o 
   8   5   2        0.21       -0.26      4.79 o 
   9   5   2        3.66       11.92      8.34 o 
  -9   6   2       15.16       34.83     14.55 o 
  -8   6   2      157.91      141.33     10.40 o 
  -7   6   2      195.22      177.42     18.85 o 
  -6   6   2      828.73      802.63     20.59 o 
  -5   6   2      419.55      489.32     13.24 o 
  -4   6   2      358.42      360.33      7.82 o 
  -3   6   2        0.47        1.06      2.43 o 
  -2   6   2     1045.07     1121.46     21.11 o 
  -1   6   2    15018.55    14661.50    163.66 o 
   0   6   2      391.36      576.02      7.89 o 
   1   6   2     2086.77     1995.95     22.49 o 
   2   6   2      322.81      334.06     14.54 o 
   3   6   2        0.24       -0.89      2.02 o 
   4   6   2       22.06       16.88      5.04 o 
   5   6   2      303.16      270.06     22.56 o 
   6   6   2      613.42      606.94     17.58 o 
   7   6   2        4.56        5.19      5.49 o 
   8   6   2        3.82        0.25      5.02 o 
   9   6   2        6.71       15.43     10.39 o 
  -9   7   2      114.64      129.29     18.88 o 
  -8   7   2       50.77       56.99      9.64 o 
  -7   7   2       18.43       32.83     18.57 o 
  -6   7   2      432.91      434.19     14.56 o 
  -5   7   2      128.51      143.00     14.52 o 
  -4   7   2      118.25      152.00      8.26 o 
  -3   7   2      243.24      284.83      8.74 o 
  -2   7   2      279.15      194.88      6.76 o 
  -1   7   2     1991.34     1833.14     27.57 o 
   0   7   2       10.11       32.53      5.84 o 
   1   7   2      315.24      345.93      7.19 o 
   2   7   2        5.47        8.14      2.26 o 
   3   7   2     1548.94     1728.48     24.13 o 
   4   7   2      420.97      404.26     12.92 o 
   5   7   2     2882.35     2883.85     50.80 o 
   6   7   2      269.59      287.97     12.34 o 
   7   7   2       53.13       68.83      9.56 o 
   8   7   2      107.94       89.77     11.05 o 
   9   7   2      102.33       88.55     15.58 o 
  -9   8   2       15.02       23.41     12.74 o 
  -8   8   2       28.47       53.58     17.32 o 
  -7   8   2      571.51      564.01     25.19 o 
  -6   8   2      466.98      435.47     19.29 o 
  -5   8   2       28.60       26.35      7.31 o 
  -4   8   2      768.23      656.43     16.37 o 
  -3   8   2     1153.97     1101.70     47.16 o 
  -2   8   2     1306.56     1267.94     22.96 o 
  -1   8   2       88.97      135.49      6.06 o 
   0   8   2        9.63       11.30      2.19 o 
   1   8   2      263.83      288.35      6.87 o 
   2   8   2      144.26      140.93      5.01 o 
   3   8   2     2114.50     1974.08     30.28 o 
   4   8   2      393.39      316.60      8.80 o 
   5   8   2       17.54       17.95      5.78 o 
   6   8   2       12.00        5.17      5.10 o 
   7   8   2        3.77        9.37      7.02 o 
   8   8   2        7.65        6.35      7.47 o 
   9   8   2       23.24       29.89     12.53 o 
  -8   9   2       18.78       24.36      9.50 o 
  -7   9   2        2.44        1.22      6.55 o 
  -6   9   2      193.46      193.17     14.58 o 
  -5   9   2      384.95      360.82     18.38 o 
  -4   9   2        7.72       16.58      5.23 o 
  -3   9   2       63.29       69.35      8.11 o 
  -2   9   2     1050.82      954.10     21.63 o 
  -1   9   2      987.29      965.46     30.03 o 
   0   9   2       34.96       40.57      6.30 o 
   1   9   2      242.78      202.14      8.27 o 
   2   9   2     1906.05     1769.94     44.39 o 
   3   9   2     1656.29     1599.02     36.60 o 
   4   9   2      302.55      265.27     11.09 o 
   5   9   2        0.01        3.84      5.90 o 
   6   9   2      119.54      108.54     17.88 o 
   7   9   2      330.66      314.56     20.08 o 
   8   9   2        0.59       14.51      8.91 o 
  -8  10   2       43.09       46.53     14.16 o 
  -7  10   2      121.91      124.29     15.19 o 
  -6  10   2      244.59      240.11     16.75 o 
  -5  10   2      261.67      240.40     15.40 o 
  -4  10   2       93.65      124.61     17.33 o 
  -3  10   2      210.60      198.84     14.85 o 
  -2  10   2        2.60       11.48      4.72 o 
  -1  10   2        1.01        6.67      4.15 o 
   0  10   2      110.23      128.74      9.56 o 
   1  10   2       15.86       23.07      3.63 o 
   2  10   2     1161.78     1099.10     24.18 o 
   3  10   2       98.44      106.37     10.84 o 
   4  10   2       25.30       42.65      6.38 o 
   5  10   2      326.98      335.94     17.86 o 
   6  10   2      359.27      339.17     18.96 o 
   7  10   2      157.87      132.91     15.53 o 
   8  10   2        9.73        4.68      7.86 o 
  -7  11   2        5.80        0.18      6.27 o 
  -6  11   2      191.56      167.17     15.71 o 
  -5  11   2       70.85      102.47     13.31 o 
  -4  11   2      371.93      376.84     15.48 o 
  -3  11   2        5.14       12.46      5.24 o 
  -2  11   2      300.52      278.95     12.34 o 
  -1  11   2      802.44      758.31     19.72 o 
   0  11   2       33.63       44.77      5.39 o 
   1  11   2        7.84        2.43      6.67 o 
   2  11   2      912.64      902.16     22.85 o 
   3  11   2      385.90      401.56     14.43 o 
   4  11   2       71.46       97.06     15.72 o 
   5  11   2        0.91        5.57      6.79 o 
   6  11   2      430.56      423.85     21.95 o 
   7  11   2       20.99       14.25      9.83 o 
  -7  12   2       59.20       43.08     11.42 o 
  -6  12   2       10.12        9.10      8.48 o 
  -5  12   2       32.27       47.84     10.67 o 
  -4  12   2      122.81      109.80      9.30 o 
  -3  12   2      131.63      146.21     11.02 o 
  -2  12   2       89.68       86.42      8.85 o 
  -1  12   2       86.83       77.87      6.49 o 
   0  12   2       15.89       21.74      6.94 o 
   1  12   2      187.37      185.92     12.57 o 
   2  12   2      593.25      579.96     24.26 o 
   3  12   2      183.86      200.02     12.19 o 
   4  12   2      257.18      260.25     15.99 o 
   5  12   2       83.09       87.51     13.77 o 
   6  12   2      362.08      347.20     21.22 o 
   7  12   2       37.57       31.39     11.96 o 
  -6  13   2        0.13       -1.23     11.57 o 
  -5  13   2      113.65      115.69     17.75 o 
  -4  13   2      169.40      176.45     14.26 o 
  -3  13   2       31.11       22.92      6.96 o 
  -2  13   2       18.70       19.99      6.12 o 
  -1  13   2       51.27       65.27     12.62 o 
   0  13   2       94.11       93.54     11.99 o 
   1  13   2       46.68       74.25     11.16 o 
   2  13   2       45.70       69.39     13.15 o 
   3  13   2      298.21      271.60     14.57 o 
   4  13   2        7.51        2.17      6.57 o 
   5  13   2       78.50      109.27     13.45 o 
   6  13   2       18.01       19.02      9.86 o 
  -5  14   2       43.96       39.93     14.58 o 
  -4  14   2      109.49      113.90     16.13 o 
  -3  14   2        9.21        3.26      8.87 o 
  -2  14   2       19.25       31.53      9.52 o 
  -1  14   2       17.43       12.44      8.80 o 
   0  14   2      297.43      319.17     19.25 o 
   1  14   2      288.36      268.13     18.56 o 
   2  14   2      151.42      149.79     15.42 o 
   3  14   2       14.41       24.55      9.25 o 
   4  14   2        7.60        5.98      9.43 o 
   5  14   2      560.26      541.98     35.28 o 
  -4  15   2       67.86       97.63     33.21 o 
  -3  15   2       17.68       64.21     31.68 o 
  -2  15   2       56.30       79.74     11.87 o 
  -1  15   2       14.97        7.13      9.74 o 
   0  15   2       34.98       43.80      9.99 o 
   1  15   2        0.96        7.71      7.78 o 
   2  15   2      101.48      113.44     14.09 o 
   3  15   2      121.64      140.29     17.28 o 
   4  15   2      160.82      136.96     19.67 o 
  -3  16   2        2.03       -3.12      9.39 o 
  -2  16   2       16.70       13.98      9.35 o 
  -1  16   2      115.39      123.20     15.54 o 
   0  16   2      108.24       97.75     13.54 o 
   1  16   2        5.68        0.52      7.22 o 
   2  16   2       81.77       63.76     12.16 o 
  -9   0   3       38.90       35.38     15.09 o 
  -7   0   3      947.40      947.76     41.25 o 
  -5   0   3      163.47      170.71      9.84 o 
  -3   0   3     7899.93     8088.87    167.94 o 
  -1   0   3    10335.38     7103.30     65.75 o 
   1   0   3     3489.40     3888.04     38.15 o 
   3   0   3      142.72      154.53      7.32 o 
   5   0   3      164.20      202.93      8.09 o 
   7   0   3      309.59      314.17     21.84 o 
   9   0   3      180.02      199.04     32.78 o 
 -10   1   3        2.17       10.54      8.63 o 
  -9   1   3      172.50      169.61     14.98 o 
  -8   1   3       24.29       51.72      9.35 o 
  -7   1   3       66.47       89.20      9.74 o 
  -6   1   3      140.15      174.32      7.32 o 
  -5   1   3     1037.22      982.66     24.20 o 
  -4   1   3     1847.70     1669.87     16.87 o 
  -3   1   3     1117.40     1427.99     43.63 o 
  -2   1   3     4914.68     5064.32     41.60 o 
  -1   1   3      227.32      283.06      4.69 o 
   0   1   3    10437.41     8881.10     56.96 o 
   1   1   3     5273.82     5537.31     62.99 o 
   2   1   3     1566.82     1874.11     21.91 o 
   3   1   3     3389.84     3468.98     77.36 o 
   4   1   3     1329.09     1259.38     18.28 o 
   5   1   3      224.08      244.86      6.12 o 
   6   1   3      256.66      246.26     11.59 o 
   7   1   3      565.47      552.66     15.56 o 
   8   1   3       68.38       90.40     11.17 o 
   9   1   3        0.38       -1.69      6.49 o 
  10   1   3        4.76       -0.38      6.87 o 
 -10   2   3       30.77       40.24     11.10 o 
  -9   2   3      155.00      153.72     15.38 o 
  -8   2   3     1092.79     1047.13     35.22 o 
  -7   2   3        1.49        9.83      7.95 o 
  -6   2   3     1026.26     1029.25     21.78 o 
  -5   2   3       27.99       61.64      4.90 o 
  -4   2   3      400.25      348.64      8.24 o 
  -3   2   3      901.87      901.31     14.51 o 
  -2   2   3    23639.09    23071.17    168.24 o 
  -1   2   3       12.41       28.42      3.36 o 
   0   2   3     3128.79     3784.49     36.11 o 
   1   2   3     4107.81     3953.80     64.13 o 
   2   2   3      216.47      206.70      6.68 o 
   3   2   3       65.00       88.11      5.93 o 
   4   2   3     3692.41     3860.61     41.46 o 
   5   2   3      649.73      655.17     16.34 o 
   6   2   3      545.19      589.02     14.77 o 
   7   2   3       15.30       27.05      5.67 o 
   8   2   3      168.04      171.56     14.08 o 
   9   2   3       43.49       52.81     12.84 o 
  10   2   3       34.35       47.90     11.40 o 
 -10   3   3      246.05      217.73     21.31 o 
  -9   3   3       24.49       48.67     12.08 o 
  -8   3   3       45.61       70.97     10.30 o 
  -7   3   3       37.79       42.72      7.75 o 
  -6   3   3       76.91      103.33      6.95 o 
  -5   3   3       76.20      114.66      5.96 o 
  -4   3   3       15.88       93.27      6.45 o 
  -3   3   3      231.04      237.19      4.27 o 
  -2   3   3     1623.57     1227.87     12.13 o 
  -1   3   3       13.08       28.17      1.72 o 
   0   3   3     2028.42     1565.21     17.33 o 
   1   3   3     1269.26     1032.50     11.74 o 
   2   3   3     2038.27     2483.99     30.99 o 
   3   3   3     8061.32     7922.85     75.93 o 
   4   3   3     1652.72     1685.91     20.49 o 
   5   3   3       83.23       84.11      4.88 o 
   6   3   3      247.54      226.76      9.11 o 
   7   3   3       68.32       84.63      7.95 o 
   8   3   3        8.40       11.71      7.30 o 
   9   3   3       51.78       78.47     13.23 o 
  10   3   3        6.65       -3.93      7.94 o 
 -10   4   3        4.43        1.40      9.57 o 
  -9   4   3        8.13        7.78      7.25 o 
  -8   4   3       58.46       89.19      8.43 o 
  -7   4   3      706.02      706.57     19.73 o 
  -6   4   3      399.56      389.02     12.81 o 
  -5   4   3      123.26       92.46      7.75 o 
  -4   4   3     4103.39     3949.89     36.38 o 
  -3   4   3     5343.78     4961.18     46.30 o 
  -2   4   3     2050.88     2115.78     18.75 o 
  -1   4   3     3172.62     3576.60     45.39 o 
   0   4   3     8546.97     8729.96     71.53 o 
   1   4   3      856.39      873.99     10.31 o 
   2   4   3        3.27        2.71      1.92 o 
   3   4   3     1484.62     1352.19     17.04 o 
   4   4   3     1772.32     1835.66     23.08 o 
   5   4   3      929.77      993.70     20.93 o 
   6   4   3       94.79      109.35      8.26 o 
   7   4   3      111.02      136.88     17.99 o 
   8   4   3       42.09       59.43      8.12 o 
   9   4   3        0.01        2.94      7.02 o 
 -10   5   3        0.01      -11.30     11.30 o 
  -9   5   3      273.94      254.39     17.38 o 
  -8   5   3        3.07        6.19      5.26 o 
  -7   5   3       86.77       97.04      7.94 o 
  -6   5   3       94.00       87.26      8.50 o 
  -5   5   3     2592.05     2701.91     44.87 o 
  -4   5   3     1071.33     1092.70     14.22 o 
  -3   5   3      776.76      618.13      8.67 o 
  -2   5   3      986.60      938.75      8.11 o 
  -1   5   3     1209.95     1020.74     11.77 o 
   0   5   3      695.20      643.77      8.21 o 
   1   5   3     4603.09     4842.41     47.22 o 
   2   5   3      225.14      265.38      7.14 o 
   3   5   3      732.03      834.39     12.79 o 
   4   5   3     1544.72     1512.87     21.04 o 
   5   5   3      502.54      444.77     13.57 o 
   6   5   3       12.62       22.04      7.40 o 
   7   5   3       68.08       77.25      8.28 o 
   8   5   3      382.07      329.37     16.73 o 
   9   5   3       16.68        2.82      6.71 o 
  -9   6   3      107.62      148.43     19.08 o 
  -8   6   3      364.35      340.88     18.12 o 
  -7   6   3       51.81       77.79     13.06 o 
  -6   6   3       56.32       76.70      7.15 o 
  -5   6   3      232.15      236.74      8.96 o 
  -4   6   3      278.10      250.25      5.94 o 
  -3   6   3      412.06      338.13      5.40 o 
  -2   6   3       35.34       22.02      5.56 o 
  -1   6   3    10326.93    11184.14    128.71 o 
   0   6   3        0.15        6.95      2.28 o 
   1   6   3     1844.25     2064.66     24.43 o 
   2   6   3     1049.99      962.52     13.90 o 
   3   6   3      221.81      272.49      8.48 o 
   4   6   3      441.11      395.06      9.09 o 
   5   6   3      386.05      436.85     16.52 o 
   6   6   3      367.14      359.34     13.97 o 
   7   6   3      545.05      508.83     18.60 o 
   8   6   3        0.02        2.15      5.50 o 
   9   6   3        0.30        2.12     10.40 o 
  -9   7   3       66.08      105.32     16.46 o 
  -8   7   3        2.71        6.68      6.14 o 
  -7   7   3      335.79      323.97     17.26 o 
  -6   7   3      855.50      849.16     27.35 o 
  -5   7   3       51.06       61.44      8.52 o 
  -4   7   3       60.95       82.72      5.39 o 
  -3   7   3     7128.19     7033.34     95.07 o 
  -2   7   3      381.13      358.93     10.12 o 
  -1   7   3     1323.34     1246.16     20.36 o 
   0   7   3      557.28      480.53      8.00 o 
   1   7   3      302.13      307.77      6.91 o 
   2   7   3       45.66       60.84      3.78 o 
   3   7   3       40.33       88.56     10.58 o 
   4   7   3       83.87       67.99      5.45 o 
   5   7   3      394.57      381.28     13.28 o 
   6   7   3      322.65      319.47     16.39 o 
   7   7   3      141.79      167.91     12.25 o 
   8   7   3       19.90       25.70      8.59 o 
   9   7   3       16.72       16.66     16.62 o 
  -9   8   3        2.81       11.60     12.83 o 
  -8   8   3       26.18       47.97     10.63 o 
  -7   8   3        9.95        6.10     11.60 o 
  -6   8   3       92.35       94.63     10.40 o 
  -5   8   3      468.82      459.33     19.94 o 
  -4   8   3        1.45       43.60      7.32 o 
  -3   8   3      192.75      204.97     12.22 o 
  -2   8   3     2009.71     2084.37     34.75 o 
  -1   8   3      743.43      726.82     15.55 o 
   0   8   3      696.75      775.98     12.57 o 
   1   8   3      691.72      671.85     13.64 o 
   2   8   3       32.15       44.98      6.10 o 
   3   8   3       46.68       47.24      4.59 o 
   4   8   3       24.96       26.27      4.07 o 
   5   8   3      128.34      128.61      8.32 o 
   6   8   3      386.46      379.83     14.93 o 
   7   8   3       31.93       42.54     13.66 o 
   8   8   3       28.07       19.11      9.74 o 
  -8   9   3        2.07        2.23      7.21 o 
  -7   9   3      204.42      213.49     15.98 o 
  -6   9   3      310.96      306.43     17.65 o 
  -5   9   3      664.90      623.14     23.99 o 
  -4   9   3      307.52      330.89     12.22 o 
  -3   9   3      137.22      122.46     14.72 o 
  -2   9   3     1882.85     1884.19     34.68 o 
  -1   9   3      642.21      612.71     15.72 o 
   0   9   3     1389.80     1376.52     19.24 o 
   1   9   3     1400.26     1339.42     20.79 o 
   2   9   3      197.19      229.95      7.05 o 
   3   9   3      213.22      203.99      7.32 o 
   4   9   3      537.43      556.17     13.33 o 
   5   9   3      239.74      253.08     14.56 o 
   6   9   3        0.05       10.88      7.56 o 
   7   9   3      162.93      181.79     15.34 o 
   8   9   3        2.16       38.60     12.63 o 
  -8  10   3       25.19       30.15     10.25 o 
  -7  10   3       10.42       18.18      8.94 o 
  -6  10   3      175.58      190.74     15.24 o 
  -5  10   3      270.95      243.86     15.11 o 
  -4  10   3       62.45       66.24      6.95 o 
  -3  10   3     1012.71      991.14     23.63 o 
  -2  10   3        6.96       27.50     13.77 o 
  -1  10   3      412.61      423.34     12.85 o 
   0  10   3       96.34       93.98      9.15 o 
   1  10   3       42.67       60.31      5.88 o 
   2  10   3     1351.69     1314.33     28.10 o 
   3  10   3      202.48      197.98     10.13 o 
   4  10   3        0.11       -7.27      7.27 o 
   5  10   3        4.59       10.20      6.85 o 
   6  10   3        2.39       18.62     13.77 o 
   7  10   3      295.64      278.40     18.30 o 
   8  10   3        0.59       -3.21      7.93 o 
  -7  11   3       23.38       25.82      9.46 o 
  -6  11   3       92.48      102.07     12.98 o 
  -5  11   3       35.27       43.81      9.41 o 
  -4  11   3      125.47      131.90      9.87 o 
  -3  11   3       15.59       26.19      9.68 o 
  -2  11   3       99.16      119.05     11.14 o 
  -1  11   3       16.31        9.03      4.60 o 
   0  11   3       16.72       19.69      4.65 o 
   1  11   3      984.63      982.56     21.83 o 
   2  11   3        2.05        3.21      4.44 o 
   3  11   3       70.92       66.20      7.66 o 
   4  11   3       29.74       41.84      9.78 o 
   5  11   3      100.98      127.68     12.61 o 
   6  11   3       59.21       94.31     11.94 o 
   7  11   3        1.49       -0.16      8.01 o 
  -7  12   3        9.56       19.45     15.50 o 
  -6  12   3       73.03       77.85     12.29 o 
  -5  12   3      141.21      118.18     13.16 o 
  -4  12   3        9.95       30.79      6.90 o 
  -3  12   3       17.40       17.82      5.60 o 
  -2  12   3     1043.01      958.01     26.79 o 
  -1  12   3      241.73      214.76     11.02 o 
   0  12   3        7.73        3.68      5.91 o 
   1  12   3       49.41       77.92     13.15 o 
   2  12   3       28.20       40.93      6.49 o 
   3  12   3       82.51       79.17      8.72 o 
   4  12   3       53.26       72.21     10.47 o 
   5  12   3        3.98       11.27      7.97 o 
   6  12   3       23.32       26.88     10.89 o 
   7  12   3       13.82       -9.25      9.25 o 
  -6  13   3        0.18       35.54     20.53 o 
  -5  13   3       51.32       83.87     20.91 o 
  -4  13   3      144.34      177.71     14.14 o 
  -3  13   3       68.66       73.11      8.52 o 
  -2  13   3      143.23      130.22     10.98 o 
  -1  13   3       68.70       66.56      9.99 o 
   0  13   3        1.21        8.96      6.44 o 
   1  13   3       29.03       30.85      8.46 o 
   2  13   3       65.67       51.56      9.32 o 
   3  13   3        5.66       -4.71      6.80 o 
   4  13   3       27.05       24.98      8.68 o 
   5  13   3       17.55       23.38      9.26 o 
   6  13   3      229.75      285.81     20.29 o 
  -5  14   3       12.37        7.89     12.61 o 
  -4  14   3       38.96       40.17     10.35 o 
  -3  14   3       30.35       46.64      9.81 o 
  -2  14   3      248.96      239.74     18.23 o 
  -1  14   3       97.47      125.51     15.33 o 
   0  14   3        2.94        6.58      7.14 o 
   1  14   3        4.03       16.66      7.82 o 
   2  14   3       64.96       79.21     11.51 o 
   3  14   3       42.56       43.30     10.09 o 
   4  14   3      237.23      217.19     23.12 o 
   5  14   3       68.50       92.35     17.25 o 
  -4  15   3       41.11       44.29     15.45 o 
  -3  15   3      180.33      209.71     43.45 o 
  -2  15   3       22.45       19.07      9.45 o 
  -1  15   3       91.73       79.17     12.68 o 
   0  15   3       97.11      112.70     13.85 o 
   1  15   3       56.25       70.11     16.24 o 
   2  15   3       58.28       30.61     10.31 o 
   3  15   3        0.30        0.80      7.80 o 
   4  15   3       14.64       35.28     12.85 o 
  -2  16   3      128.90      163.36     17.83 o 
  -1  16   3       74.60       84.18     13.63 o 
   0  16   3       12.60       21.90      9.16 o 
   1  16   3        0.02        7.34     12.11 o 
   2  16   3      130.83      132.66     15.09 o 
 -10   0   4       13.58        5.72     12.78 o 
  -8   0   4       66.79       99.09     15.66 o 
  -6   0   4     1356.16     1318.08     33.50 o 
  -4   0   4      498.53      434.15     10.53 o 
  -2   0   4        7.13       78.62      3.75 o 
   0   0   4     3666.08     4637.91     38.05 o 
   2   0   4     2211.95     2097.53     26.93 o 
   4   0   4     1236.98     1049.14     29.78 o 
   6   0   4       25.64       38.26     11.68 o 
   8   0   4      137.63      135.77     16.88 o 
  10   0   4       26.31       10.68     13.81 o 
 -10   1   4       43.08       41.92     18.21 o 
  -9   1   4        8.51        8.32      7.39 o 
  -8   1   4       18.72       10.03     13.43 o 
  -7   1   4      233.49      237.15     13.50 o 
  -6   1   4       59.32       81.51      5.45 o 
  -5   1   4       75.97       75.49      5.97 o 
  -4   1   4      975.85     1202.98     14.56 o 
  -3   1   4       23.66       75.89      3.51 o 
  -2   1   4      587.41      579.92      7.00 o 
  -1   1   4     6198.32     5527.25    101.76 o 
   0   1   4    10559.05    10347.67     40.55 o 
   1   1   4     3930.76     4272.33     26.08 o 
   2   1   4     6186.13     6538.79    153.13 o 
   3   1   4       62.84      142.41      4.50 o 
   4   1   4     2528.26     2463.94     33.26 o 
   5   1   4      166.98      191.57      6.97 o 
   6   1   4      789.51      762.99     14.55 o 
   7   1   4      172.32      195.30      9.43 o 
   8   1   4      348.25      314.03     18.05 o 
   9   1   4      300.01      282.85     20.26 o 
  10   1   4        0.23       20.49     22.68 o 
 -10   2   4       50.60       34.55     11.42 o 
  -9   2   4       26.58       22.35      9.21 o 
  -8   2   4        0.06       14.28     10.67 o 
  -7   2   4       27.87       48.38     11.31 o 
  -6   2   4        3.14        7.75      7.65 o 
  -5   2   4      329.04      330.45      9.82 o 
  -4   2   4       41.01       39.93      5.56 o 
  -3   2   4      259.36      384.71     11.79 o 
  -2   2   4        0.71        6.35      5.03 o 
  -1   2   4     1289.67     1786.82     20.44 o 
   0   2   4      707.55      880.91      7.68 o 
   1   2   4    12149.83    11719.38     86.84 o 
   2   2   4     6045.72     5632.90     64.52 o 
   3   2   4      931.02     1097.84     16.37 o 
   4   2   4       31.83       23.37      4.27 o 
   5   2   4       35.32       76.71      4.57 o 
   6   2   4       45.52       54.51      7.55 o 
   7   2   4      702.53      682.08     19.25 o 
   8   2   4       80.08       99.26     11.56 o 
   9   2   4       74.58       79.75     11.67 o 
  10   2   4        6.29       17.42      9.77 o 
 -10   3   4       24.27        9.18      8.70 o 
  -9   3   4        0.55        6.94      7.43 o 
  -8   3   4      143.96      160.12     17.39 o 
  -7   3   4       18.73       35.34      8.08 o 
  -6   3   4      135.69      135.35      7.90 o 
  -5   3   4     2307.81     2479.58     39.88 o 
  -4   3   4        2.96        1.04      3.96 o 
  -3   3   4      587.63      842.59     12.67 o 
  -2   3   4     7497.65     7363.01     62.71 o 
  -1   3   4      402.06      396.50      7.19 o 
   0   3   4    16356.75    14800.92    128.85 o 
   1   3   4       58.16       27.47      3.84 o 
   2   3   4      286.75      203.99      7.04 o 
   3   3   4      766.07      546.40      8.80 o 
   4   3   4      126.48      131.39      5.86 o 
   5   3   4     1048.93     1058.54     16.80 o 
   6   3   4      237.96      256.28     10.05 o 
   7   3   4      298.74      267.59     14.32 o 
   8   3   4       72.70       83.30     15.14 o 
   9   3   4      138.49      112.26     13.95 o 
 -10   4   4        4.50        7.11     10.21 o 
  -9   4   4       70.60      104.54     12.36 o 
  -8   4   4       98.76      102.25     11.11 o 
  -7   4   4      156.25      159.07     11.58 o 
  -6   4   4       83.46       94.24     12.71 o 
  -5   4   4       22.16       38.71      5.95 o 
  -4   4   4     4563.22     4305.11     44.11 o 
  -3   4   4      101.99       91.68      7.31 o 
  -2   4   4      440.06      454.66      6.73 o 
  -1   4   4      342.21      480.41      6.67 o 
   0   4   4       16.65        5.05      1.88 o 
   1   4   4     1436.40     1575.92     19.18 o 
   2   4   4      483.10      344.22     15.85 o 
   3   4   4        0.03        9.28      2.34 o 
   4   4   4     1764.64     1510.07     21.29 o 
   5   4   4     3071.64     2928.62     38.48 o 
   6   4   4      452.92      403.53     13.85 o 
   7   4   4       25.44       33.58     11.22 o 
   8   4   4      263.31      257.80     13.16 o 
   9   4   4        2.01        3.09      7.31 o 
 -10   5   4       76.71       76.68     17.24 o 
  -9   5   4       27.32       30.37     12.21 o 
  -8   5   4        0.17        1.33      4.70 o 
  -7   5   4      268.94      228.22     11.24 o 
  -6   5   4      461.28      458.08     28.32 o 
  -5   5   4        6.31       77.37     24.86 o 
  -4   5   4     8505.25     8731.85    120.39 o 
  -3   5   4      229.24      173.64      5.24 o 
  -2   5   4        0.67       23.81      3.92 o 
  -1   5   4     1110.20      962.44     10.46 o 
   0   5   4       21.35       56.07      3.68 o 
   1   5   4      583.21      469.41      7.65 o 
   2   5   4      114.88      203.28      6.11 o 
   3   5   4      148.35      145.31      5.06 o 
   4   5   4      530.73      585.59     11.48 o 
   5   5   4       97.12       93.56      4.81 o 
   6   5   4       15.97       23.76      5.48 o 
   7   5   4       31.45       18.49      6.09 o 
   8   5   4      633.10      593.56     21.10 o 
   9   5   4        3.79       16.20      8.70 o 
  -9   6   4       29.76       59.51     16.29 o 
  -8   6   4      238.20      224.59     15.95 o 
  -7   6   4       33.83       50.13      6.97 o 
  -6   6   4      412.79      382.85     15.94 o 
  -5   6   4      483.10      435.32     12.09 o 
  -4   6   4      211.92      206.53      5.29 o 
  -3   6   4     2043.54     1987.72     21.78 o 
  -2   6   4      538.04      686.95     15.01 o 
  -1   6   4     1296.59     1131.58     11.68 o 
   0   6   4      144.21      102.03      3.84 o 
   1   6   4     2512.71     2161.27     26.26 o 
   2   6   4      566.32      562.28     10.35 o 
   3   6   4      728.64      739.08     14.63 o 
   4   6   4      399.67      370.68      9.49 o 
   5   6   4       47.24       55.89      5.72 o 
   6   6   4      117.05      114.30      8.94 o 
   7   6   4      219.23      198.86     12.05 o 
   8   6   4        2.78       -6.74      6.74 o 
   9   6   4       49.06       71.09     25.54 o 
  -9   7   4       23.54       39.95     15.77 o 
  -8   7   4      165.18      143.43     13.28 o 
  -7   7   4       16.09       25.36      8.01 o 
  -6   7   4      462.98      487.01     20.98 o 
  -5   7   4      458.48      484.98     18.46 o 
  -4   7   4      535.63      474.15     12.12 o 
  -3   7   4     1216.30     1297.51     47.68 o 
  -2   7   4       50.11       65.23      5.00 o 
  -1   7   4       13.88       16.85      5.44 o 
   0   7   4     1620.04     1537.42     21.82 o 
   1   7   4       35.56       33.16      3.38 o 
   2   7   4      896.88      972.27     15.82 o 
   3   7   4       32.85       58.70      5.31 o 
   4   7   4      450.72      396.97     10.03 o 
   5   7   4      340.39      298.25     12.89 o 
   6   7   4       82.02       96.59      9.73 o 
   7   7   4       35.79       37.81      7.16 o 
   8   7   4       36.26       38.82     16.01 o 
   9   7   4       70.24       69.69     15.46 o 
  -9   8   4      120.06      116.36     23.49 o 
  -8   8   4      361.90      325.26     19.98 o 
  -7   8   4      514.27      506.56     23.26 o 
  -6   8   4       32.35       26.39      8.48 o 
  -5   8   4       58.10       89.29     12.86 o 
  -4   8   4      362.84      324.97     11.56 o 
  -3   8   4        0.43        5.70      5.01 o 
  -2   8   4      748.57      722.86     19.61 o 
  -1   8   4     2011.61     2075.61     34.29 o 
   0   8   4       12.55       16.27      3.30 o 
   1   8   4      822.49      833.66     14.90 o 
   2   8   4      281.06      273.03      8.91 o 
   3   8   4     1067.62      991.40     17.99 o 
   4   8   4      234.70      222.31      8.80 o 
   5   8   4      136.55      146.06      9.00 o 
   6   8   4      126.29      122.01      8.56 o 
   7   8   4       96.48       90.04      9.98 o 
   8   8   4       22.56       23.71      8.73 o 
  -8   9   4      155.02      198.58     17.61 o 
  -7   9   4      147.91      126.80     13.30 o 
  -6   9   4      266.13      247.82     17.19 o 
  -5   9   4       31.84       62.59      9.46 o 
  -4   9   4     1197.39     1218.62     27.32 o 
  -3   9   4      103.09       98.83      8.93 o 
  -2   9   4      358.87      341.11     11.97 o 
  -1   9   4      148.36      137.00      9.92 o 
   0   9   4      884.01      806.20     13.61 o 
   1   9   4      692.84      695.88     13.78 o 
   2   9   4        3.69        3.08      2.85 o 
   3   9   4     1782.11     1778.83     31.68 o 
   4   9   4      217.28      217.58      8.98 o 
   5   9   4       40.29       64.78      7.22 o 
   6   9   4       33.01       29.66      8.86 o 
   7   9   4        4.66       18.16     12.56 o 
   8   9   4       10.18        6.21      8.94 o 
  -8  10   4      107.00       77.10     13.34 o 
  -7  10   4      129.38      124.75     14.33 o 
  -6  10   4        6.40       16.28     11.16 o 
  -5  10   4       34.34       28.45      8.01 o 
  -4  10   4        1.99       22.89      8.32 o 
  -3  10   4        4.09       10.06      6.03 o 
  -2  10   4       97.93       89.98      8.90 o 
  -1  10   4        0.34        8.64     10.07 o 
   0  10   4     1189.13     1166.47     24.94 o 
   1  10   4        0.71        3.30      3.76 o 
   2  10   4      148.07      134.28      7.00 o 
   3  10   4       22.65       19.74      6.18 o 
   4  10   4      787.73      771.17     26.04 o 
   5  10   4      451.16      391.90     18.41 o 
   6  10   4       15.47        9.04      7.28 o 
   7  10   4      174.21      199.79     17.59 o 
   8  10   4        0.00        2.65      8.41 o 
  -7  11   4        0.01       -1.35      6.85 o 
  -6  11   4       76.27       88.26     12.56 o 
  -5  11   4        0.92       12.62      7.76 o 
  -4  11   4       78.47       97.54      8.84 o 
  -3  11   4        7.84       11.89      5.02 o 
  -2  11   4        0.94        6.27      8.18 o 
  -1  11   4       10.08        9.45      6.42 o 
   0  11   4      362.88      336.18     12.69 o 
   1  11   4      185.56      179.00      6.95 o 
   2  11   4      568.25      536.45     17.00 o 
   3  11   4      434.04      417.34     15.18 o 
   4  11   4       77.27       64.43     10.04 o 
   5  11   4       38.38       47.61      9.44 o 
   6  11   4      166.70      155.40     15.37 o 
   7  11   4       50.51       50.48     16.34 o 
  -7  12   4       95.93      120.07     16.60 o 
  -6  12   4       63.64       54.64     11.16 o 
  -5  12   4       55.56       60.16     11.61 o 
  -4  12   4        0.21       -2.72      8.69 o 
  -3  12   4      238.24      219.01     11.27 o 
  -2  12   4      100.30       81.15      8.18 o 
  -1  12   4      146.25      161.37     10.06 o 
   0  12   4      966.66      888.37     22.95 o 
   1  12   4      428.47      445.16     19.90 o 
   2  12   4      199.75      213.08     11.07 o 
   3  12   4      225.50      268.91     17.80 o 
   4  12   4      435.41      359.36     24.30 o 
   5  12   4       97.57       97.21     12.85 o 
   6  12   4        3.19        7.89      7.82 o 
  -6  13   4        0.34        2.19      7.66 o 
  -5  13   4      132.78      130.38     19.63 o 
  -4  13   4        2.12       -2.73      7.30 o 
  -3  13   4        5.40       15.53      6.11 o 
  -2  13   4       87.03       77.89      8.57 o 
  -1  13   4        2.14       11.64      7.41 o 
   0  13   4        0.03        0.42      5.70 o 
   1  13   4      119.00      131.24     16.21 o 
   2  13   4       26.61       11.91      7.43 o 
   3  13   4      384.21      364.84     19.99 o 
   4  13   4       92.03       83.20     10.81 o 
   5  13   4       24.26       29.80      9.20 o 
   6  13   4       16.09        3.39      9.03 o 
  -5  14   4        4.38       16.21      9.59 o 
  -4  14   4        9.35       -2.58      8.28 o 
  -3  14   4        9.00       16.75      7.58 o 
  -2  14   4       19.46       26.92     11.38 o 
  -1  14   4      275.47      248.63     17.21 o 
   0  14   4       57.51       68.76     11.02 o 
   1  14   4       72.44       67.63     11.12 o 
   2  14   4        2.97       -5.68      7.63 o 
   3  14   4       45.76       37.48      9.99 o 
   4  14   4       75.44       76.07     15.78 o 
   5  14   4        2.47       -5.21      9.78 o 
  -4  15   4        0.62       -6.16     10.77 o 
  -3  15   4       79.37       50.33     14.57 o 
  -2  15   4       52.56       74.52     11.68 o 
  -1  15   4       61.74       82.19     12.21 o 
   0  15   4       11.66        9.89      8.49 o 
   1  15   4       91.64      103.02     14.90 o 
   2  15   4      122.51      128.01     14.70 o 
   3  15   4        2.83        2.20      8.72 o 
   4  15   4        4.22        9.19     11.62 o 
  -2  16   4        2.71        4.50      8.19 o 
  -1  16   4        3.61       13.37     10.50 o 
   0  16   4       27.94       16.49      9.30 o 
   1  16   4       37.51       41.25     12.81 o 
   2  16   4       18.28       19.49     10.97 o 
  -9   0   5     1129.62     1192.25     62.42 o 
  -7   0   5      559.81      578.99     33.25 o 
  -5   0   5     2559.33     2454.18     42.81 o 
  -3   0   5      977.63     1185.73     20.00 o 
  -1   0   5      354.39      121.57      3.85 o 
   1   0   5     3975.23     4360.84     90.44 o 
   3   0   5     1053.84     1085.16     19.02 o 
   5   0   5     1799.74     1885.12     39.27 o 
   7   0   5      159.46      172.75     27.05 o 
   9   0   5      155.43      162.16     29.07 o 
 -10   1   5       86.42       81.70     13.00 o 
  -9   1   5      182.90      195.17     16.11 o 
  -8   1   5        0.53        1.74      6.27 o 
  -7   1   5        8.78       24.01     12.96 o 
  -6   1   5       51.67       66.05      6.58 o 
  -5   1   5      783.29      837.71     12.77 o 
  -4   1   5      162.44      121.79      7.86 o 
  -3   1   5      767.59     1005.66     12.50 o 
  -2   1   5     3777.27     3715.34     94.61 o 
  -1   1   5     1776.32     1773.96     18.54 o 
   0   1   5    10135.43     9725.87     78.60 o 
   1   1   5       42.98      146.52      2.61 o 
   2   1   5     6775.26     6314.83     58.92 o 
   3   1   5      212.39      296.87      6.70 o 
   4   1   5      326.33      404.46      9.85 o 
   5   1   5        8.05       16.70      3.27 o 
   6   1   5       19.42       44.32      8.76 o 
   7   1   5        0.60        1.83      3.95 o 
   8   1   5       23.52       17.06      8.03 o 
   9   1   5      196.24      186.72     16.77 o 
 -10   2   5        2.85        5.67      8.18 o 
  -9   2   5        8.68       25.76     15.52 o 
  -8   2   5      737.29      762.14     28.08 o 
  -7   2   5      168.92      146.91      9.51 o 
  -6   2   5       12.37       12.20      4.28 o 
  -5   2   5     1067.39      909.52     25.93 o 
  -4   2   5      645.82      689.75     10.27 o 
  -3   2   5        0.04        2.71      1.87 o 
  -2   2   5     1856.14     2347.49     31.08 o 
  -1   2   5     1721.61     1090.50     11.91 o 
   0   2   5     9864.68     9760.59     73.67 o 
   1   2   5      289.43      258.46      4.22 o 
   2   2   5      830.31      864.97     11.27 o 
   3   2   5      439.25      404.13      9.70 o 
   4   2   5     2952.25     3139.66     38.44 o 
   5   2   5       66.77       66.99      4.35 o 
   6   2   5       25.70       26.58      7.37 o 
   7   2   5       73.27      100.45     12.62 o 
   8   2   5       97.90      108.39     11.72 o 
   9   2   5       19.80       61.08     11.12 o 
 -10   3   5       64.31       57.05     13.26 o 
  -9   3   5       11.49       -1.03      6.74 o 
  -8   3   5       17.53       25.52     10.53 o 
  -7   3   5        0.02       -3.75      4.12 o 
  -6   3   5      625.60      625.04     16.73 o 
  -5   3   5      527.12      490.19     13.32 o 
  -4   3   5      202.64      291.22      7.04 o 
  -3   3   5      147.01      123.92      3.83 o 
  -2   3   5        1.00        8.86      1.95 o 
  -1   3   5     3513.54     3077.20     31.56 o 
   0   3   5     2461.63     1988.18     20.96 o 
   1   3   5      114.15      121.65      3.10 o 
   2   3   5     3829.45     3897.22     39.04 o 
   3   3   5       61.14       52.69      5.41 o 
   4   3   5        2.71       22.07      4.02 o 
   5   3   5      466.97      398.96      9.55 o 
   6   3   5      273.65      290.59     14.00 o 
   7   3   5       27.95       23.16      5.22 o 
   8   3   5       18.04        9.77      6.84 o 
   9   3   5        2.80        8.33      8.24 o 
 -10   4   5       56.09       84.51     25.88 o 
  -9   4   5      285.40      259.28     17.84 o 
  -8   4   5      366.92      309.60     14.70 o 
  -7   4   5        0.05        5.78      5.27 o 
  -6   4   5     1016.67      888.22     21.62 o 
  -5   4   5       15.78       12.02      5.96 o 
  -4   4   5     1471.51     1440.55     38.61 o 
  -3   4   5     2560.09     2798.10     31.40 o 
  -2   4   5      818.68      937.72     11.68 o 
  -1   4   5      252.80      409.13      7.05 o 
   0   4   5        5.86        6.10      2.49 o 
   1   4   5     1712.30     1678.03     20.14 o 
   2   4   5     1303.47     1397.67     19.71 o 
   3   4   5     1911.20     1747.91     26.43 o 
   4   4   5       39.14       22.91      3.34 o 
   5   4   5       41.08       58.05      4.13 o 
   6   4   5       78.21       91.91      7.91 o 
   7   4   5      389.08      364.38     14.64 o 
   8   4   5       82.58       99.39      9.65 o 
   9   4   5       49.09       82.87     15.78 o 
 -10   5   5        0.97       11.79     11.13 o 
  -9   5   5        9.01        4.79      9.25 o 
  -8   5   5        0.53        2.20      5.01 o 
  -7   5   5      130.04      154.63     16.25 o 
  -6   5   5        6.79       14.78     10.59 o 
  -5   5   5       34.38       50.94      5.67 o 
  -4   5   5      163.65      479.73     13.50 o 
  -3   5   5     2404.17     2449.67     28.22 o 
  -2   5   5      143.01      100.40      4.89 o 
  -1   5   5     1670.03     1348.30     17.13 o 
   0   5   5     3963.16     3810.50    129.37 o 
   1   5   5    13784.09    14505.24    161.03 o 
   2   5   5      243.17      202.12      6.64 o 
   3   5   5     3729.26     3727.14     51.32 o 
   4   5   5      454.56      459.14     10.51 o 
   5   5   5      155.21      178.12      6.76 o 
   6   5   5        2.03       10.00      8.12 o 
   7   5   5      134.01      135.65     11.60 o 
   8   5   5       35.93       39.62     12.29 o 
   9   5   5      126.64      113.23     14.47 o 
  -9   6   5       43.29       43.30     12.86 o 
  -8   6   5      459.76      447.57     22.40 o 
  -7   6   5      166.69      172.47     16.04 o 
  -6   6   5      969.61      911.66     23.30 o 
  -5   6   5      220.39      223.22      8.95 o 
  -4   6   5      633.56      617.26     10.61 o 
  -3   6   5      425.27      495.60     13.25 o 
  -2   6   5     1993.41     1692.92     17.37 o 
  -1   6   5       61.76       33.58      3.67 o 
   0   6   5     2414.40     2362.46     27.74 o 
   1   6   5     1529.52     1376.22     19.07 o 
   2   6   5      276.70      257.31      7.59 o 
   3   6   5       42.44       36.54      4.29 o 
   4   6   5     1524.51     1449.82     23.82 o 
   5   6   5       31.19       35.87      4.32 o 
   6   6   5        9.28        9.85      5.48 o 
   7   6   5        0.12       -0.94      4.84 o 
   8   6   5        8.69        5.45      5.15 o 
   9   6   5        0.02        0.24      9.06 o 
  -9   7   5       83.19       92.94     20.50 o 
  -8   7   5        0.04       -0.09      5.92 o 
  -7   7   5      216.93      230.61     15.19 o 
  -6   7   5        2.07       10.40      6.33 o 
  -5   7   5     2080.42     1967.02     47.87 o 
  -4   7   5       96.52      115.43     11.24 o 
  -3   7   5     1015.84     1055.81     21.30 o 
  -2   7   5      381.64      386.01     14.88 o 
  -1   7   5     1431.69     1205.56     21.62 o 
   0   7   5     1316.00     1410.29     19.76 o 
   1   7   5      179.94      234.30      6.77 o 
   2   7   5     1573.57     1625.15     23.96 o 
   3   7   5       49.95       63.74      8.04 o 
   4   7   5       88.63      102.48      6.65 o 
   5   7   5       59.05       51.63      5.75 o 
   6   7   5      134.57      128.20     10.69 o 
   7   7   5       44.41       33.38      8.92 o 
   8   7   5       55.54       53.33     10.69 o 
  -9   8   5        8.59       12.37     16.43 o 
  -8   8   5      162.05      138.48     14.69 o 
  -7   8   5       51.47       66.77     10.36 o 
  -6   8   5       90.22       89.61     11.06 o 
  -5   8   5      409.78      424.38     18.22 o 
  -4   8   5      196.06      174.45      8.21 o 
  -3   8   5      399.00      393.05     12.52 o 
  -2   8   5      365.88      444.33     13.17 o 
  -1   8   5      436.37      468.60     12.60 o 
   0   8   5       16.62       40.30      6.31 o 
   1   8   5       51.96       56.97      5.06 o 
   2   8   5       50.77       42.25      4.82 o 
   3   8   5      253.97      262.64      9.13 o 
   4   8   5      548.73      543.46     14.22 o 
   5   8   5      186.12      172.92     11.27 o 
   6   8   5      509.81      495.82     17.47 o 
   7   8   5       39.88       50.15      8.05 o 
   8   8   5       10.31       11.42     10.89 o 
  -8   9   5       55.19       59.47     11.74 o 
  -7   9   5       81.39       74.56     11.45 o 
  -6   9   5      157.57      154.36     13.79 o 
  -5   9   5       51.11       82.62     10.40 o 
  -4   9   5     2009.65     1886.96     37.57 o 
  -3   9   5       61.31       74.77      6.63 o 
  -2   9   5      200.38      200.11      9.35 o 
  -1   9   5       41.11       40.95      5.90 o 
   0   9   5     1044.21     1029.20     16.75 o 
   1   9   5      232.39      253.19      9.66 o 
   2   9   5      786.39      743.90     15.79 o 
   3   9   5     3063.44     2931.28     47.18 o 
   4   9   5       78.65       89.57     11.77 o 
   5   9   5        6.11        8.51      5.20 o 
   6   9   5        9.96       30.53      8.36 o 
   7   9   5       50.31       43.68      9.46 o 
   8   9   5      293.18      270.00     19.28 o 
  -8  10   5        0.84        0.86      9.98 o 
  -7  10   5        9.13        2.89      6.94 o 
  -6  10   5       65.36       59.22     10.91 o 
  -5  10   5       12.85       19.08      7.41 o 
  -4  10   5       39.48       38.90      8.04 o 
  -3  10   5      478.81      467.21     15.73 o 
  -2  10   5      515.22      529.56     15.93 o 
  -1  10   5      165.05      154.06     14.59 o 
   0  10   5        0.01        6.39      4.33 o 
   1  10   5        6.56        7.58      3.47 o 
   2  10   5      370.04      347.84     10.84 o 
   3  10   5       55.57       36.71      5.41 o 
   4  10   5        0.41        5.13      6.39 o 
   5  10   5      126.43      129.08     12.36 o 
   6  10   5       71.73       73.83     11.00 o 
   7  10   5       72.94       57.43     11.62 o 
  -7  11   5        0.33       -2.28      7.05 o 
  -6  11   5        0.23        3.37      8.21 o 
  -5  11   5      100.37       92.23     11.98 o 
  -4  11   5       18.53       50.78     14.27 o 
  -3  11   5      702.28      655.25     20.32 o 
  -2  11   5      382.53      362.36     14.58 o 
  -1  11   5       10.14       10.48      5.85 o 
   0  11   5       81.80       93.58      7.69 o 
   1  11   5       66.56       70.30      6.84 o 
   2  11   5      484.94      466.53     16.30 o 
   3  11   5       18.89       28.79      8.78 o 
   4  11   5       74.63       88.86     11.91 o 
   5  11   5      188.09      202.29     14.43 o 
   6  11   5        5.70       23.54     14.56 o 
   7  11   5      104.52       89.08     12.91 o 
  -7  12   5      180.85      154.13     17.56 o 
  -6  12   5        1.99        5.22      7.49 o 
  -5  12   5        0.35       -2.74      6.80 o 
  -4  12   5       13.04       14.01      8.04 o 
  -3  12   5      480.82      449.64     17.20 o 
  -2  12   5        3.67        7.84      5.06 o 
  -1  12   5      881.29      822.56     23.39 o 
   0  12   5      602.88      553.77     17.50 o 
   1  12   5      201.94      213.14     22.91 o 
   2  12   5        0.25        2.41      5.61 o 
   3  12   5        0.44       -3.08      5.30 o 
   4  12   5      101.93       84.91      9.30 o 
   5  12   5       17.06        2.87      7.13 o 
   6  12   5      231.93      207.62     18.66 o 
  -6  13   5       10.58       13.71      9.86 o 
  -5  13   5        1.04       -3.91      8.00 o 
  -4  13   5      155.79      152.21     18.19 o 
  -3  13   5      108.96      122.31      9.94 o 
  -2  13   5       62.06       73.16      9.70 o 
  -1  13   5        0.26        0.18      5.76 o 
   0  13   5      320.99      320.13     17.26 o 
   1  13   5       21.93       33.95      8.60 o 
   2  13   5       10.49       -0.10      5.48 o 
   3  13   5      243.51      237.74     18.54 o 
   4  13   5       72.22       90.56     20.99 o 
   5  13   5        4.95        1.00      9.05 o 
  -5  14   5        3.68       -1.69      7.31 o 
  -4  14   5       22.50       28.50     10.90 o 
  -3  14   5       49.47       66.77     11.01 o 
  -2  14   5      165.71      142.57     13.34 o 
  -1  14   5       29.78       75.52     17.16 o 
   0  14   5       94.96       90.14     12.04 o 
   1  14   5        0.15       -0.18      6.60 o 
   2  14   5       14.87       15.98      8.14 o 
   3  14   5        0.35       16.30      8.01 o 
   4  14   5        0.76        4.08     10.18 o 
   5  14   5       56.17       83.33     15.79 o 
  -4  15   5      108.63       87.34     17.47 o 
  -3  15   5       41.01       30.83     13.10 o 
  -2  15   5       14.59        6.19      7.49 o 
  -1  15   5        2.19        1.80     10.30 o 
   0  15   5       88.99      100.32     13.28 o 
   1  15   5       73.50       76.77     12.01 o 
   2  15   5       37.31       65.82     21.56 o 
   3  15   5       53.88       62.13     14.70 o 
  -2  16   5       18.07       11.08     10.63 o 
  -1  16   5       74.96       88.58     13.45 o 
   0  16   5       32.11       36.89     10.82 o 
   1  16   5        1.91       13.02      9.35 o 
 -10   0   6       27.69       52.43     18.76 o 
  -8   0   6       22.52       20.78     11.86 o 
  -6   0   6      216.04      233.47     10.20 o 
  -4   0   6     3347.88     3188.70     60.84 o 
  -2   0   6      264.82      414.46      9.26 o 
   0   0   6     2889.12     3326.08     35.01 o 
   2   0   6       33.94       39.60      5.97 o 
   4   0   6     1379.25     1651.55     32.20 o 
   6   0   6      119.93      129.52      9.29 o 
   8   0   6       19.48       44.01     23.13 o 
 -10   1   6        1.05       -4.94      8.14 o 
  -9   1   6        0.40        0.99      7.34 o 
  -8   1   6      154.21      133.69     12.46 o 
  -7   1   6      101.98      101.25      7.98 o 
  -6   1   6       52.23       68.62      6.66 o 
  -5   1   6     5619.73     5589.84     64.47 o 
  -4   1   6     3220.11     3365.59     39.01 o 
  -3   1   6       41.08       80.33      4.27 o 
  -2   1   6     4306.11     4307.91     48.04 o 
  -1   1   6      281.30      297.40      4.49 o 
   0   1   6     3688.26     4143.25     37.93 o 
   1   1   6       31.92       78.35      3.43 o 
   2   1   6     2719.27     3215.95     31.05 o 
   3   1   6      151.27      110.36      4.20 o 
   4   1   6      190.02      206.90      6.83 o 
   5   1   6      112.13      136.41      5.50 o 
   6   1   6      228.88      231.08      9.44 o 
   7   1   6      146.61      147.49     10.50 o 
   8   1   6      110.99       89.44     11.16 o 
   9   1   6       36.91       26.25     11.04 o 
 -10   2   6        0.71       11.85      9.22 o 
  -9   2   6       65.74       79.59     12.94 o 
  -8   2   6      153.61      130.45     16.52 o 
  -7   2   6       26.99       27.11     10.00 o 
  -6   2   6      355.13      326.22     11.30 o 
  -5   2   6     1421.88     1282.67     18.37 o 
  -4   2   6      722.22      609.57     10.04 o 
  -3   2   6     2794.12     2903.25     32.81 o 
  -2   2   6    11213.67    10690.70    263.28 o 
  -1   2   6     2848.56     3532.43     30.95 o 
   0   2   6      135.98       87.76      2.45 o 
   1   2   6      275.55      323.48      6.20 o 
   2   2   6      982.17      865.36     10.90 o 
   3   2   6      276.27      196.10      6.47 o 
   4   2   6       56.20       45.65      4.61 o 
   5   2   6     1128.28     1135.17     19.46 o 
   6   2   6      332.77      306.15     10.18 o 
   7   2   6      338.03      369.29     17.57 o 
   8   2   6      150.70      148.16     13.45 o 
   9   2   6       89.59      114.58     14.49 o 
 -10   3   6        8.72        8.57      9.38 o 
  -9   3   6       38.10       46.27     10.56 o 
  -8   3   6      106.94      115.75     13.27 o 
  -7   3   6      180.67      197.11     10.69 o 
  -6   3   6     1629.65     1570.17     32.25 o 
  -5   3   6       43.88       41.23      3.48 o 
  -4   3   6      252.66      286.50      8.65 o 
  -3   3   6      654.37      696.57     11.89 o 
  -2   3   6        0.20       12.25      3.27 o 
  -1   3   6     3755.18     3424.77     36.27 o 
   0   3   6       61.49       64.05      3.38 o 
   1   3   6       73.34      166.83      4.60 o 
   2   3   6     2449.70     2130.21     24.03 o 
   3   3   6      883.91     1086.97     19.04 o 
   4   3   6      340.48      321.83     14.46 o 
   5   3   6       83.11       96.29      6.63 o 
   6   3   6       12.64       10.93      5.37 o 
   7   3   6      185.21      162.54      9.96 o 
   8   3   6      345.00      348.81     19.42 o 
   9   3   6        1.70        3.21      6.89 o 
 -10   4   6       26.99       37.67     17.74 o 
  -9   4   6       95.33       90.61     12.10 o 
  -8   4   6        4.02       15.58      8.22 o 
  -7   4   6      897.70      866.74     23.49 o 
  -6   4   6      512.71      506.36     16.07 o 
  -5   4   6      202.64      179.64      5.37 o 
  -4   4   6     2469.55     2447.91     30.29 o 
  -3   4   6       17.87       52.46      6.84 o 
  -2   4   6     3498.31     3615.23     74.12 o 
  -1   4   6     6013.78     6184.45     67.80 o 
   0   4   6     1412.26     1097.85     15.08 o 
   1   4   6      459.69      487.02      7.94 o 
   2   4   6      629.48      591.82      9.67 o 
   3   4   6     1537.72     1575.98     26.22 o 
   4   4   6      285.86      277.60      7.96 o 
   5   4   6      897.27      869.10     16.85 o 
   6   4   6     1018.86     1014.65     27.68 o 
   7   4   6       22.50       34.58      7.75 o 
   8   4   6       76.06       85.10     11.44 o 
   9   4   6       19.78       27.47     13.47 o 
  -9   5   6        0.30        5.33      9.07 o 
  -8   5   6        0.00        0.44      4.81 o 
  -7   5   6       22.76       17.52      6.62 o 
  -6   5   6      155.22      162.19     13.00 o 
  -5   5   6      153.25      137.99     10.71 o 
  -4   5   6       84.44       80.65      5.95 o 
  -3   5   6       26.80       15.49      2.65 o 
  -2   5   6      411.23      311.05     12.84 o 
  -1   5   6      465.66      442.89      9.47 o 
   0   5   6      263.80      412.19      8.55 o 
   1   5   6      680.98      716.41     17.15 o 
   2   5   6      141.14      216.26      7.14 o 
   3   5   6      272.01      306.96      9.00 o 
   4   5   6      186.48      216.17      7.49 o 
   5   5   6      115.78      121.27      6.42 o 
   6   5   6      167.25      177.98     11.05 o 
   7   5   6       91.51       93.59      8.90 o 
   8   5   6      618.10      588.24     25.72 o 
   9   5   6        9.35       26.19      9.32 o 
  -9   6   6        0.14        3.75     12.11 o 
  -8   6   6      701.29      647.81     27.23 o 
  -7   6   6      245.85      271.05     13.35 o 
  -6   6   6     1056.79      976.56     25.05 o 
  -5   6   6      166.35      143.68      7.78 o 
  -4   6   6      676.85      660.91     12.57 o 
  -3   6   6     1711.13     1715.90     25.97 o 
  -2   6   6       60.39       81.05      4.22 o 
  -1   6   6      154.56      145.46      5.09 o 
   0   6   6      549.08      662.68     12.20 o 
   1   6   6     1215.44     1135.53     18.85 o 
   2   6   6      641.98      658.68     13.77 o 
   3   6   6      742.50      706.20     13.65 o 
   4   6   6     1674.54     1681.10     27.54 o 
   5   6   6      435.26      414.78     11.35 o 
   6   6   6       73.80       72.64      8.96 o 
   7   6   6      240.77      251.65     13.06 o 
   8   6   6        1.40       -5.79      5.79 o 
   9   6   6       36.78       48.42     16.71 o 
  -9   7   6        4.66       66.51     43.60 o 
  -8   7   6        7.36        8.72      7.71 o 
  -7   7   6      121.11      145.59     16.79 o 
  -6   7   6      366.15      385.63     18.28 o 
  -5   7   6        0.18       -7.34      7.34 o 
  -4   7   6      264.77      231.57     12.61 o 
  -3   7   6      167.87      151.67      7.32 o 
  -2   7   6     1561.79     1487.72     26.74 o 
  -1   7   6       15.17       16.11      2.96 o 
   0   7   6      144.01      196.91      6.01 o 
   1   7   6      267.72      316.86      7.92 o 
   2   7   6     1059.08     1094.45     18.62 o 
   3   7   6      197.63      220.54     10.78 o 
   4   7   6        1.56        1.08      4.14 o 
   5   7   6       56.89       74.29      6.57 o 
   6   7   6      102.30       93.23      8.50 o 
   7   7   6        6.67       17.74      6.30 o 
   8   7   6       35.89       56.58      8.85 o 
  -9   8   6      182.33      180.37     21.16 o 
  -8   8   6       63.11       62.44     12.21 o 
  -7   8   6       79.71       61.82     11.07 o 
  -6   8   6      770.16      798.23     28.23 o 
  -5   8   6      387.64      367.06     19.09 o 
  -4   8   6      149.88      165.83      9.11 o 
  -3   8   6      915.67      968.76     21.49 o 
  -2   8   6        9.37       11.93      7.09 o 
  -1   8   6      653.71      734.56     17.35 o 
   0   8   6      220.94      225.79     12.50 o 
   1   8   6       70.70       83.94      5.64 o 
   2   8   6       29.00       42.58      5.11 o 
   3   8   6      369.25      378.90     11.24 o 
   4   8   6       46.04       48.74      6.48 o 
   5   8   6      422.13      384.33     12.32 o 
   6   8   6      323.28      332.27     21.69 o 
   7   8   6       56.74       65.29     12.65 o 
   8   8   6        7.23        2.80      6.53 o 
  -8   9   6       24.88       40.35     12.93 o 
  -7   9   6      137.62      168.83     15.12 o 
  -6   9   6       32.62       43.30      9.37 o 
  -5   9   6      103.87      114.93     11.54 o 
  -4   9   6      382.26      333.57     12.89 o 
  -3   9   6       45.77       69.44      9.11 o 
  -2   9   6       42.42       69.72      6.64 o 
  -1   9   6       30.58       34.41      6.14 o 
   0   9   6        3.06        1.29      2.56 o 
   1   9   6     1818.88     1846.52     30.01 o 
   2   9   6       37.07       57.17      5.43 o 
   3   9   6       28.58       37.10      4.88 o 
   4   9   6        8.86       16.00      5.22 o 
   5   9   6      298.67      303.68     14.01 o 
   6   9   6       30.62       57.70      9.90 o 
   7   9   6       84.45       76.67     12.14 o 
   8   9   6        0.99       15.21     10.92 o 
  -8  10   6       90.57       59.14     13.41 o 
  -7  10   6        7.76       21.80     13.12 o 
  -6  10   6       28.38       37.44      9.30 o 
  -5  10   6        9.63       23.76     10.59 o 
  -4  10   6      140.74      137.34     10.84 o 
  -3  10   6       24.83       43.19      6.80 o 
  -2  10   6      337.30      368.52     14.01 o 
  -1  10   6       72.46       84.13      7.53 o 
   0  10   6     1047.64      983.62     23.78 o 
   1  10   6     1540.62     1573.22     28.80 o 
   2  10   6       27.60       37.74      5.67 o 
   3  10   6      309.53      286.57     13.95 o 
   4  10   6      262.93      252.61     12.69 o 
   5  10   6       87.38       89.82     13.91 o 
   6  10   6       13.58       26.88      9.34 o 
   7  10   6        1.50       -1.20      7.36 o 
  -7  11   6       20.78       13.85      8.88 o 
  -6  11   6       72.15       57.48     12.21 o 
  -5  11   6        0.99        4.39      6.49 o 
  -4  11   6      490.53      465.37     21.11 o 
  -3  11   6      148.77      162.15     10.58 o 
  -2  11   6      315.59      309.39     13.67 o 
  -1  11   6      116.14      123.15      8.56 o 
   0  11   6       87.28       96.20      8.38 o 
   1  11   6      537.31      517.80     16.39 o 
   2  11   6      677.12      612.14     16.91 o 
   3  11   6       81.14       88.94      8.97 o 
   4  11   6       15.42       19.50      6.34 o 
   5  11   6       70.81       63.37      9.90 o 
   6  11   6        2.43       -7.32      7.32 o 
   7  11   6       65.39       63.05     14.03 o 
  -7  12   6        1.29       14.73     10.00 o 
  -6  12   6       31.74       48.24     10.91 o 
  -5  12   6      107.49      122.72     14.69 o 
  -4  12   6       35.11       43.21      9.47 o 
  -3  12   6        5.09       18.59      6.27 o 
  -2  12   6       52.15       61.75      7.80 o 
  -1  12   6      251.50      235.45     12.64 o 
   0  12   6        9.38       18.24      5.36 o 
   1  12   6      370.93      353.34     23.44 o 
   2  12   6      578.84      545.39     23.22 o 
   3  12   6        0.04        4.48      5.61 o 
   4  12   6      121.39      107.81     10.37 o 
   5  12   6       18.55       12.48      7.88 o 
   6  12   6        0.28       -6.25      7.65 o 
  -6  13   6       24.84       29.62     10.91 o 
  -5  13   6        9.65       -9.09      9.09 o 
  -4  13   6      102.23      101.11     12.90 o 
  -3  13   6        7.61       21.51      9.81 o 
  -2  13   6       34.84       41.33      7.64 o 
  -1  13   6        0.01       -1.27      5.34 o 
   0  13   6        0.06        1.08      5.93 o 
   1  13   6      176.32      144.32     12.75 o 
   2  13   6      101.73      112.56     12.55 o 
   3  13   6       40.84       44.07     10.01 o 
   4  13   6       13.25        8.75     10.81 o 
   5  13   6      390.30      345.37     25.28 o 
  -5  14   6       18.84       66.49     13.39 o 
  -4  14   6       77.97      110.36     14.03 o 
  -3  14   6       48.28       66.16      9.96 o 
  -2  14   6       15.79       12.39      7.76 o 
  -1  14   6      128.23      151.07     16.00 o 
   0  14   6       64.67       69.91     11.27 o 
   1  14   6       23.38       53.61     16.06 o 
   2  14   6       11.01        4.82      7.18 o 
   3  14   6        2.06       11.91      8.62 o 
   4  14   6        0.89       -6.40      9.35 o 
  -4  15   6        0.39        1.31      8.83 o 
  -3  15   6       26.34       36.87     12.78 o 
  -2  15   6      261.60      253.36     18.28 o 
  -1  15   6       18.80       32.36     10.42 o 
   0  15   6        3.39       14.48      8.14 o 
   1  15   6       39.83       38.48     25.30 o 
   2  15   6      130.73      147.10     18.66 o 
   3  15   6       34.30       49.00     13.45 o 
  -1  16   6        6.35        9.32      8.68 o 
   0  16   6        0.06        1.63      9.51 o 
   1  16   6        2.55        8.22      9.40 o 
  -9   0   7      967.27      985.73     54.62 o 
  -7   0   7      779.72      787.46     40.09 o 
  -5   0   7      218.20      194.14      9.26 o 
  -3   0   7      299.18      242.73     10.70 o 
  -1   0   7     8646.21     8810.96     99.95 o 
   1   0   7      195.56      216.65      4.21 o 
   3   0   7     3386.49     3258.77     52.04 o 
   5   0   7      380.89      376.86     13.60 o 
   7   0   7      142.33      118.45     11.55 o 
   9   0   7       67.43      102.31     17.53 o 
 -10   1   7        0.84        4.22      8.39 o 
  -9   1   7       15.39       32.08     15.85 o 
  -8   1   7      330.54      339.23     19.40 o 
  -7   1   7      564.46      573.00     16.83 o 
  -6   1   7        7.36       23.55      6.42 o 
  -5   1   7      168.86      235.13      8.42 o 
  -4   1   7      108.89      137.20      5.17 o 
  -3   1   7      413.14      338.77      7.27 o 
  -2   1   7      178.99      175.81      5.56 o 
  -1   1   7       81.19       41.24      2.22 o 
   0   1   7     1010.09     1062.22     12.58 o 
   1   1   7       24.35        6.70      1.61 o 
   2   1   7      107.23      119.04      3.35 o 
   3   1   7      501.21      615.36     12.41 o 
   4   1   7       28.66       38.81      3.83 o 
   5   1   7       38.16       43.87      5.59 o 
   6   1   7      513.33      497.66     13.04 o 
   7   1   7       88.90      100.91     13.40 o 
   8   1   7       30.28       39.80      8.99 o 
   9   1   7       91.29      101.37     13.01 o 
 -10   2   7      155.67      149.22     17.34 o 
  -9   2   7       31.99       35.04     10.41 o 
  -8   2   7       76.29       78.44     10.54 o 
  -7   2   7       51.45       46.42     13.49 o 
  -6   2   7       77.62       87.05      6.86 o 
  -5   2   7      323.13      284.76      7.65 o 
  -4   2   7      543.52      373.42      8.09 o 
  -3   2   7      236.52      201.74      5.51 o 
  -2   2   7      766.71      983.87     14.75 o 
  -1   2   7       58.38      138.75      4.80 o 
   0   2   7       30.61       43.80      5.32 o 
   1   2   7     1269.93     1163.88     11.86 o 
   2   2   7      157.39      158.43      5.89 o 
   3   2   7        0.38       -0.45      2.12 o 
   4   2   7      380.14      398.57     11.74 o 
   5   2   7      361.45      340.82     10.20 o 
   6   2   7      270.01      266.03      8.85 o 
   7   2   7       30.26       41.93      7.42 o 
   8   2   7      306.80      333.03     18.36 o 
   9   2   7      149.46      148.67     15.71 o 
 -10   3   7       97.55       81.83     16.62 o 
  -9   3   7       49.38       79.85     12.22 o 
  -8   3   7      236.71      253.39     19.25 o 
  -7   3   7       69.92       53.45      6.74 o 
  -6   3   7      712.08      729.52     19.60 o 
  -5   3   7      507.50      423.45      9.06 o 
  -4   3   7       17.38       14.00      3.14 o 
  -3   3   7     1237.36     1133.95     25.18 o 
  -2   3   7      266.53      251.11      8.92 o 
  -1   3   7      737.08      605.85      9.66 o 
   0   3   7      821.98      972.51     10.99 o 
   1   3   7     6068.53     5799.33     53.76 o 
   2   3   7    13662.79    14419.70    142.00 o 
   3   3   7      117.40      100.07      4.28 o 
   4   3   7     2067.99     2004.00     38.81 o 
   5   3   7      219.89      212.99      7.68 o 
   6   3   7       41.86       38.53      4.76 o 
   7   3   7        1.60       13.75      8.15 o 
   8   3   7       30.66       38.32      9.59 o 
   9   3   7      105.13       95.31     12.83 o 
 -10   4   7        0.40       12.43     11.34 o 
  -9   4   7      111.76       84.85     12.36 o 
  -8   4   7       36.77       44.79      8.11 o 
  -7   4   7       84.59       93.92      8.19 o 
  -6   4   7        6.71       23.87     11.95 o 
  -5   4   7       86.62       76.79      7.23 o 
  -4   4   7      206.58      208.33      8.53 o 
  -3   4   7      108.72       64.48      3.75 o 
  -2   4   7       34.40       26.40      2.79 o 
  -1   4   7     4227.10     4306.48     56.28 o 
   0   4   7      240.39      351.27      7.14 o 
   1   4   7       38.79       40.26      2.73 o 
   2   4   7     1165.75     1062.88     15.08 o 
   3   4   7     2156.85     2129.04     29.10 o 
   4   4   7       46.60       50.49      6.54 o 
   5   4   7        8.42       10.36      3.50 o 
   6   4   7       22.67       23.14      5.67 o 
   7   4   7       16.93       26.43      6.74 o 
   8   4   7       36.46       25.18      9.05 o 
   9   4   7       13.72       22.37     10.66 o 
  -9   5   7       63.63       60.21     13.66 o 
  -8   5   7       64.14       70.00      9.18 o 
  -7   5   7       69.68       75.60     10.35 o 
  -6   5   7        4.26        9.38      6.21 o 
  -5   5   7      185.73      236.81      8.75 o 
  -4   5   7      759.63      742.82     14.08 o 
  -3   5   7     1206.56     1162.53     17.21 o 
  -2   5   7       30.70       23.21      3.01 o 
  -1   5   7      287.26      338.60      8.04 o 
   0   5   7      173.79      141.65      5.43 o 
   1   5   7      107.20      147.45      4.82 o 
   2   5   7        6.52       22.88      3.61 o 
   3   5   7      508.88      501.83     21.59 o 
   4   5   7      408.65      300.48     18.68 o 
   5   5   7      413.94      406.44     11.38 o 
   6   5   7      499.07      511.60     16.69 o 
   7   5   7      139.44      140.91     11.58 o 
   8   5   7      223.21      243.67     17.34 o 
   9   5   7        2.49       -6.79      9.31 o 
  -9   6   7       35.82        8.94     10.51 o 
  -8   6   7       74.76       87.31     14.99 o 
  -7   6   7       24.74       15.23      5.78 o 
  -6   6   7        4.41       -1.75      5.51 o 
  -5   6   7       26.72       33.28      4.24 o 
  -4   6   7      492.44      432.79     10.76 o 
  -3   6   7      873.72      960.40     15.13 o 
  -2   6   7      386.58      383.69      7.91 o 
  -1   6   7     2217.30     2379.80     33.97 o 
   0   6   7     3952.56     3892.73     52.24 o 
   1   6   7       90.52      105.10     10.33 o 
   2   6   7      450.80      389.84     12.98 o 
   3   6   7      260.45      292.56     10.70 o 
   4   6   7      138.69      116.66      7.57 o 
   5   6   7      224.29      222.20      8.72 o 
   6   6   7      177.75      184.75     10.70 o 
   7   6   7       72.16       75.77      8.79 o 
   8   6   7        4.82       -0.05      5.38 o 
  -9   7   7       45.30       53.85     13.99 o 
  -8   7   7      114.27      111.70     12.53 o 
  -7   7   7        2.27        6.16      7.13 o 
  -6   7   7      963.35      967.68     30.96 o 
  -5   7   7      130.61      127.19      7.40 o 
  -4   7   7     1022.15     1071.91     23.31 o 
  -3   7   7        0.02        1.57      3.43 o 
  -2   7   7      447.84      433.22      8.83 o 
  -1   7   7        5.49       11.17      2.98 o 
   0   7   7     1017.27     1040.82     37.28 o 
   1   7   7      373.07      432.22     11.30 o 
   2   7   7      266.40      253.07      9.38 o 
   3   7   7      155.15      171.82      7.51 o 
   4   7   7      116.44      111.16      7.56 o 
   5   7   7      152.20      164.85      8.26 o 
   6   7   7      209.20      206.37     11.87 o 
   7   7   7      313.49      287.88     22.46 o 
   8   7   7       61.80       48.24      8.89 o 
  -9   8   7       34.65       54.06     14.61 o 
  -8   8   7       65.95      105.40     15.07 o 
  -7   8   7      224.08      187.56     18.30 o 
  -6   8   7      263.21      237.36     15.23 o 
  -5   8   7      219.60      186.36     15.43 o 
  -4   8   7       85.66      104.59      7.56 o 
  -3   8   7       38.47       43.60      5.92 o 
  -2   8   7      347.18      385.94     12.70 o 
  -1   8   7      624.24      590.44     15.14 o 
   0   8   7      191.88      217.67      7.84 o 
   1   8   7       18.38       11.61      3.59 o 
   2   8   7       17.14       28.23      7.21 o 
   3   8   7      124.55      117.27      6.53 o 
   4   8   7        0.25        3.03      4.31 o 
   5   8   7       11.38       16.92      4.90 o 
   6   8   7      150.56      155.88     10.07 o 
   7   8   7        1.33       -2.03      5.68 o 
   8   8   7        2.21        2.05     11.44 o 
  -8   9   7       84.88       82.51     14.12 o 
  -7   9   7       20.38       38.76      9.86 o 
  -6   9   7      331.26      321.52     19.22 o 
  -5   9   7        4.92        3.70      6.16 o 
  -4   9   7        3.84        8.80      6.43 o 
  -3   9   7        7.85        0.21      4.13 o 
  -2   9   7      304.06      291.86     13.81 o 
  -1   9   7       70.78       66.74      6.74 o 
   0   9   7      598.07      571.99     12.67 o 
   1   9   7      491.63      470.32     12.19 o 
   2   9   7        0.07       10.05      6.53 o 
   3   9   7        7.52        6.25      3.80 o 
   4   9   7      867.74      908.15     20.69 o 
   5   9   7       11.38       17.69      6.29 o 
   6   9   7      273.11      251.82     21.57 o 
   7   9   7       33.95       49.86     10.95 o 
  -8  10   7      176.02      181.72     17.51 o 
  -7  10   7       86.37       81.09     12.64 o 
  -6  10   7       59.47       61.32     10.47 o 
  -5  10   7       13.87       35.57     18.88 o 
  -4  10   7      146.20      129.03     13.81 o 
  -3  10   7      575.51      604.96     19.18 o 
  -2  10   7        5.40        4.15      4.80 o 
  -1  10   7       59.80       67.69      7.09 o 
   0  10   7       48.30       56.62      9.69 o 
   1  10   7      516.96      500.51     13.52 o 
   2  10   7       10.94       14.24      4.35 o 
   3  10   7        6.68       16.95      5.63 o 
   4  10   7      365.03      359.98     13.27 o 
   5  10   7        1.02       13.03     12.13 o 
   6  10   7      156.59      187.14     20.21 o 
   7  10   7       99.64      115.89     17.50 o 
  -7  11   7        0.61       -9.29      9.29 o 
  -6  11   7       21.14       46.60     12.44 o 
  -5  11   7      424.63      364.93     20.87 o 
  -4  11   7        4.50       10.29      9.34 o 
  -3  11   7        4.19       12.46      5.89 o 
  -2  11   7      126.69      136.17      9.83 o 
  -1  11   7      231.20      221.39     11.32 o 
   0  11   7      239.29      251.29     12.10 o 
   1  11   7       54.75       44.58      6.86 o 
   2  11   7      653.02      628.15     15.99 o 
   3  11   7     1035.59     1041.09     28.89 o 
   4  11   7        3.04       -4.66      5.45 o 
   5  11   7       14.65       44.59     15.88 o 
   6  11   7        5.81        6.52      8.59 o 
  -6  12   7       21.66       11.35      8.64 o 
  -5  12   7       10.21       12.38      8.37 o 
  -4  12   7        4.31        0.87      4.92 o 
  -3  12   7      521.48      512.38     19.10 o 
  -2  12   7      410.72      388.07     16.84 o 
  -1  12   7      199.86      226.78     13.08 o 
   0  12   7      147.59      172.07     12.92 o 
   1  12   7       33.88       31.91     10.64 o 
   2  12   7       24.75       38.74     10.10 o 
   3  12   7       51.72       61.88      8.28 o 
   4  12   7       27.85       52.60     19.11 o 
   5  12   7      270.46      234.09     17.36 o 
   6  12   7       42.37       40.86     14.10 o 
  -6  13   7      198.36      189.89     18.10 o 
  -5  13   7       39.09       29.96     10.84 o 
  -4  13   7      190.59      168.00     15.92 o 
  -3  13   7        7.72       14.20     11.17 o 
  -2  13   7      136.63      148.66     10.83 o 
  -1  13   7      221.81      227.04     12.49 o 
   0  13   7        8.64       19.54      8.10 o 
   1  13   7       24.27       28.52      9.05 o 
   2  13   7       33.87       33.81      9.95 o 
   3  13   7       55.49       74.85     11.14 o 
   4  13   7       87.16      122.24     16.53 o 
   5  13   7       39.23       32.34     16.35 o 
  -5  14   7        0.29       20.44     13.10 o 
  -4  14   7       60.62       49.95     10.94 o 
  -3  14   7        3.85       10.18      6.67 o 
  -2  14   7      302.90      269.54     17.66 o 
  -1  14   7        0.38       34.02     24.15 o 
   0  14   7       77.69       82.39     12.24 o 
   1  14   7        7.94       10.51      7.81 o 
   2  14   7        8.62       -8.82      8.82 o 
   3  14   7        0.10       -7.69      7.69 o 
   4  14   7      139.19      124.22     21.53 o 
  -3  15   7       22.16       31.11     12.20 o 
  -2  15   7       40.38       49.67     12.00 o 
  -1  15   7       47.74       55.55     11.08 o 
   0  15   7       36.46       90.02     33.36 o 
   1  15   7        2.96       -3.43      7.32 o 
   2  15   7        8.80       16.32      8.73 o 
 -10   0   8       40.70      103.23     22.56 o 
  -8   0   8     1046.84     1020.48     49.08 o 
  -6   0   8      274.82      270.40     12.36 o 
  -4   0   8     2175.98     2128.71     52.09 o 
  -2   0   8     4229.85     4861.52     70.07 o 
   0   0   8     3354.26     2769.48     25.47 o 
   2   0   8     1817.21     2121.73     32.30 o 
   4   0   8      610.28      667.15     18.06 o 
   6   0   8       24.00       28.20      5.96 o 
   8   0   8       26.08       24.88     10.55 o 
 -10   1   8       13.05        3.99      8.65 o 
  -9   1   8      203.99      229.87     17.63 o 
  -8   1   8       38.53       55.99      9.86 o 
  -7   1   8        6.73       17.19      5.19 o 
  -6   1   8      414.45      441.37     11.63 o 
  -5   1   8     1637.03     1718.34     26.62 o 
  -4   1   8      893.16      912.57     15.84 o 
  -3   1   8     1097.33      989.43     21.52 o 
  -2   1   8      181.27      180.06      4.63 o 
  -1   1   8     1012.00      929.67     11.77 o 
   0   1   8        8.31        9.49      4.17 o 
   1   1   8     1331.66     1606.32     23.78 o 
   2   1   8      931.50     1070.61     12.66 o 
   3   1   8     2097.62     2022.15     25.93 o 
   4   1   8      110.51       97.30      7.32 o 
   5   1   8      264.34      251.11      8.10 o 
   6   1   8      117.69       97.83     11.56 o 
   7   1   8     1087.08     1043.35     32.64 o 
   8   1   8       71.97      100.47     11.81 o 
   9   1   8        0.26        0.56      6.46 o 
 -10   2   8       32.12       49.53     13.02 o 
  -9   2   8      126.29      103.36     15.55 o 
  -8   2   8        4.59        1.58      5.91 o 
  -7   2   8      995.49      952.42     26.99 o 
  -6   2   8      101.96       93.65      9.89 o 
  -5   2   8      744.55      728.58     14.63 o 
  -4   2   8      345.89      354.40      8.69 o 
  -3   2   8      652.47      741.63     11.77 o 
  -2   2   8     1161.78     1258.07     16.28 o 
  -1   2   8     5053.10     4196.08     39.37 o 
   0   2   8        0.96        2.72      2.47 o 
   1   2   8      232.38      252.70      6.46 o 
   2   2   8        2.24       11.29      7.87 o 
   3   2   8      300.85      351.77      7.71 o 
   4   2   8      689.23      749.68     14.25 o 
   5   2   8       37.96       41.82      5.10 o 
   6   2   8       31.72       40.85      5.91 o 
   7   2   8       79.19       92.84      8.69 o 
   8   2   8       49.10       53.20     10.10 o 
   9   2   8       20.57       10.51      7.66 o 
 -10   3   8        0.22        3.95      9.85 o 
  -9   3   8       49.14       76.17     11.87 o 
  -8   3   8        0.12       17.97      9.72 o 
  -7   3   8      137.10      139.39      9.23 o 
  -6   3   8       47.75       57.11      7.05 o 
  -5   3   8     2305.29     2340.27     34.43 o 
  -4   3   8       35.39       47.00      4.18 o 
  -3   3   8      386.69      453.82      9.21 o 
  -2   3   8       68.48       70.04      3.72 o 
  -1   3   8     5913.06     5941.49     57.75 o 
   0   3   8     1992.18     1866.05     18.73 o 
   1   3   8      247.29      374.93     10.37 o 
   2   3   8      353.61      358.02      6.84 o 
   3   3   8      181.75      159.67      5.22 o 
   4   3   8     2366.30     2231.60     33.21 o 
   5   3   8       35.43       36.74      5.27 o 
   6   3   8      493.84      487.03     13.83 o 
   7   3   8      476.09      433.11     15.92 o 
   8   3   8       19.35       37.77      9.38 o 
   9   3   8       48.01       57.91     13.99 o 
  -9   4   8       88.26      102.30     13.12 o 
  -8   4   8      225.98      203.70     12.11 o 
  -7   4   8       63.15       78.23      9.23 o 
  -6   4   8       28.27       42.57      6.65 o 
  -5   4   8       70.89       78.63      7.58 o 
  -4   4   8     1592.36     1511.00     25.83 o 
  -3   4   8        3.94       40.56      4.07 o 
  -2   4   8        4.73       31.05      6.03 o 
  -1   4   8     4428.31     4546.61     54.28 o 
   0   4   8     1171.76     1125.79     14.38 o 
   1   4   8      191.24      221.67      5.05 o 
   2   4   8        0.21        2.66      2.37 o 
   3   4   8        0.69       10.28      3.46 o 
   4   4   8      931.72      963.87     18.01 o 
   5   4   8       52.42       54.73      4.89 o 
   6   4   8      245.13      243.41      9.27 o 
   7   4   8       54.40       48.83      7.54 o 
   8   4   8       12.14       20.08     12.81 o 
   9   4   8        5.18        1.04      8.38 o 
  -9   5   8       14.37       18.84     11.26 o 
  -8   5   8       23.91       23.24     10.70 o 
  -7   5   8       62.18       54.26      9.54 o 
  -6   5   8      510.37      479.86     15.22 o 
  -5   5   8        6.40        5.67      3.88 o 
  -4   5   8      866.29      870.68     16.00 o 
  -3   5   8      130.37      116.63      5.33 o 
  -2   5   8     1581.86     1508.45     23.73 o 
  -1   5   8       70.13       81.17      7.61 o 
   0   5   8      202.80      163.61      6.06 o 
   1   5   8      154.51      166.96      6.67 o 
   2   5   8       90.74       74.05      4.17 o 
   3   5   8     1459.13     1448.00     23.55 o 
   4   5   8      790.19      810.01     19.33 o 
   5   5   8       75.08       95.21      8.06 o 
   6   5   8       64.39       58.05      6.91 o 
   7   5   8        8.12        9.78      5.66 o 
   8   5   8       44.46       48.62     10.81 o 
  -9   6   8        0.13       26.77     19.55 o 
  -8   6   8       99.78      105.67     16.67 o 
  -7   6   8       47.44       52.06      8.96 o 
  -6   6   8      275.97      281.57     12.34 o 
  -5   6   8      614.74      583.56     12.73 o 
  -4   6   8      552.60      547.84     12.36 o 
  -3   6   8      648.19      568.97     11.56 o 
  -2   6   8     1327.21     1444.91     21.08 o 
  -1   6   8      465.80      498.87     13.70 o 
   0   6   8     2000.58     2124.87     28.57 o 
   1   6   8       10.85       14.60      3.18 o 
   2   6   8      424.95      467.27     10.85 o 
   3   6   8      345.71      333.35      9.19 o 
   4   6   8       30.87       60.77      6.75 o 
   5   6   8      281.77      283.62     10.02 o 
   6   6   8       90.66       82.24      9.33 o 
   7   6   8        0.24        0.44      4.86 o 
   8   6   8       34.33       45.28     15.93 o 
  -9   7   8       22.89       43.18     14.94 o 
  -8   7   8      125.13      140.06     13.66 o 
  -7   7   8       74.40       87.44     12.26 o 
  -6   7   8        5.52        7.06      7.62 o 
  -5   7   8      294.72      307.25     11.46 o 
  -4   7   8        0.05        0.27      3.31 o 
  -3   7   8       38.43       38.69      6.14 o 
  -2   7   8       24.92       23.69      3.29 o 
  -1   7   8     1956.81     1967.32     30.79 o 
   0   7   8      278.16      304.41     10.93 o 
   1   7   8      182.99      203.42      8.89 o 
   2   7   8        1.10       14.89      5.38 o 
   3   7   8        0.16        0.03      3.29 o 
   4   7   8      102.58      105.61      6.07 o 
   5   7   8       19.48       21.82      4.57 o 
   6   7   8       10.21        3.97      6.59 o 
   7   7   8      258.99      232.64     14.22 o 
   8   7   8        4.64       -0.82      7.67 o 
  -8   8   8       96.64       85.33     19.47 o 
  -7   8   8      181.00      149.23     14.82 o 
  -6   8   8      297.74      254.38     16.76 o 
  -5   8   8      171.65      198.78     13.57 o 
  -4   8   8      160.04      175.37      8.94 o 
  -3   8   8      279.17      285.51     13.66 o 
  -2   8   8       43.83       44.78      5.62 o 
  -1   8   8      305.17      316.59      8.01 o 
   0   8   8      336.17      314.88      9.07 o 
   1   8   8      470.44      476.17     13.17 o 
   2   8   8      185.97      224.23     10.84 o 
   3   8   8      193.85      189.62     12.49 o 
   4   8   8       62.61       74.27      6.23 o 
   5   8   8      121.92      110.22      7.76 o 
   6   8   8       22.65       23.68      6.59 o 
   7   8   8        0.37        0.94      5.15 o 
   8   8   8       79.61       98.80     15.59 o 
  -8   9   8        2.43        6.51      8.04 o 
  -7   9   8       42.30       48.15     10.59 o 
  -6   9   8        1.03        2.68     11.92 o 
  -5   9   8      115.15      121.51     11.63 o 
  -4   9   8       79.16       85.33      7.91 o 
  -3   9   8      480.21      481.04     16.56 o 
  -2   9   8       17.73       13.34      4.84 o 
  -1   9   8       16.50       28.57      6.01 o 
   0   9   8      194.41      191.94      7.84 o 
   1   9   8      476.75      481.64     12.93 o 
   2   9   8      147.60      150.69      8.05 o 
   3   9   8       66.56       61.56      6.62 o 
   4   9   8        3.65        5.11      6.32 o 
   5   9   8      229.61      245.63     13.46 o 
   6   9   8       43.42       63.70      9.43 o 
   7   9   8        0.12       10.33      9.77 o 
  -8  10   8       24.76       20.89      9.91 o 
  -7  10   8        7.68       13.60      9.38 o 
  -6  10   8       28.02       38.71      9.65 o 
  -5  10   8       41.30       59.04     10.62 o 
  -4  10   8       21.77       22.53      6.41 o 
  -3  10   8        0.75        9.50      5.85 o 
  -2  10   8      941.28      860.85     23.11 o 
  -1  10   8      405.01      398.73     15.04 o 
   0  10   8        0.08       12.97      5.26 o 
   1  10   8     1746.17     1675.63     34.54 o 
   2  10   8      548.43      498.09     14.11 o 
   3  10   8      255.01      205.69     10.18 o 
   4  10   8      543.63      490.01     15.06 o 
   5  10   8       28.75       47.55     10.04 o 
   6  10   8       38.02       50.84     25.93 o 
   7  10   8       14.81       39.84     15.53 o 
  -7  11   8       10.03        4.87      8.79 o 
  -6  11   8       38.53       19.10      8.93 o 
  -5  11   8       51.51       64.78     11.90 o 
  -4  11   8       18.89       18.17      5.92 o 
  -3  11   8      186.74      164.46     10.87 o 
  -2  11   8      178.54      208.57     12.01 o 
  -1  11   8      177.06      161.52     12.26 o 
   0  11   8      549.00      587.90     18.25 o 
   1  11   8       10.45        9.48      5.38 o 
   2  11   8      322.69      311.25     11.60 o 
   3  11   8        2.18       -3.39      4.17 o 
   4  11   8        3.55        4.36      5.53 o 
   5  11   8        4.85        4.65      6.17 o 
   6  11   8       24.27       28.75     11.23 o 
  -6  12   8       26.20       21.61      9.79 o 
  -5  12   8        0.08       -8.57      8.57 o 
  -4  12   8       77.11      118.94     13.36 o 
  -3  12   8       28.76       48.51      8.16 o 
  -2  12   8      186.57      176.76     14.28 o 
  -1  12   8       61.75       68.93      8.57 o 
   0  12   8      365.68      375.77     20.61 o 
   1  12   8       84.29       78.98      8.32 o 
   2  12   8       93.46       95.51     10.67 o 
   3  12   8      363.99      326.72     19.02 o 
   4  12   8        9.89        2.56      6.40 o 
   5  12   8       10.91       11.22      9.14 o 
  -5  13   8        1.20        6.04      8.18 o 
  -4  13   8       22.79       38.95     14.36 o 
  -3  13   8      371.16      343.85     16.34 o 
  -2  13   8       18.47       45.75      7.64 o 
  -1  13   8       13.26       11.85      6.30 o 
   0  13   8      399.79      374.87     20.15 o 
   1  13   8      661.21      641.79     27.50 o 
   2  13   8        1.20       12.07      8.38 o 
   3  13   8        0.19        0.49      6.40 o 
   4  13   8       92.76      113.87     24.22 o 
   5  13   8       67.24       83.29     39.41 o 
  -4  14   8        1.38       -2.36      7.78 o 
  -3  14   8       67.49       81.15     10.88 o 
  -2  14   8        9.92        9.12      8.31 o 
  -1  14   8       56.89       53.44     10.26 o 
   0  14   8        0.27       -4.09      7.55 o 
   1  14   8       39.04       44.55     10.66 o 
   2  14   8       36.77       32.58     10.69 o 
   3  14   8       73.50       96.17     21.40 o 
  -3  15   8        4.10       11.51     10.35 o 
  -2  15   8       40.76       68.82     11.74 o 
  -1  15   8        0.15       11.17      8.57 o 
   0  15   8       87.68       63.87     12.37 o 
   1  15   8       49.06       82.46     13.74 o 
   2  15   8      110.26      107.56     16.37 o 
  -9   0   9       36.21       20.78     12.84 o 
  -7   0   9      385.32      374.17     27.54 o 
  -5   0   9     1444.42     1395.91     33.67 o 
  -3   0   9     7384.37     8039.82    126.62 o 
  -1   0   9     8763.22     8804.66    108.23 o 
   1   0   9        7.11       11.52      4.13 o 
   3   0   9     2098.50     2154.65     38.73 o 
   5   0   9       21.10       39.38      7.21 o 
   7   0   9       45.34       90.46     21.84 o 
   9   0   9      283.73      247.81     41.20 o 
 -10   1   9        0.00       -1.07      7.42 o 
  -9   1   9      144.31      151.17     15.28 o 
  -8   1   9       81.95       97.83     12.33 o 
  -7   1   9       91.83      101.73     17.23 o 
  -6   1   9       67.23       65.53      6.10 o 
  -5   1   9       92.06       97.05      7.93 o 
  -4   1   9        3.93        8.08      2.93 o 
  -3   1   9       37.82       34.74      3.24 o 
  -2   1   9      383.33      424.54      7.87 o 
  -1   1   9       70.51       64.08      3.23 o 
   0   1   9     5154.77     5397.41     57.52 o 
   1   1   9      678.22      864.47     12.50 o 
   2   1   9      225.67      267.74      5.86 o 
   3   1   9      929.50      830.41     13.17 o 
   4   1   9      179.73      177.94      6.71 o 
   5   1   9      404.11      357.43     10.79 o 
   6   1   9        0.36        3.00      4.29 o 
   7   1   9       39.16       50.70      6.91 o 
   8   1   9        0.49       -5.83      6.80 o 
   9   1   9       10.23       11.16     13.06 o 
 -10   2   9       46.25       22.34     10.71 o 
  -9   2   9        0.02       -0.89      6.66 o 
  -8   2   9       87.86      110.84     18.06 o 
  -7   2   9       58.29       51.20      7.61 o 
  -6   2   9        0.84       -0.01      4.17 o 
  -5   2   9      144.98      131.15      6.57 o 
  -4   2   9      265.15      191.44      8.58 o 
  -3   2   9        5.52        9.54      2.66 o 
  -2   2   9     4248.71     4281.85     47.50 o 
  -1   2   9       23.75       21.01      2.62 o 
   0   2   9     1254.88     1379.05     20.81 o 
   1   2   9       49.67       44.36      5.35 o 
   2   2   9       34.83       30.92      1.94 o 
   3   2   9      982.10     1103.01     16.92 o 
   4   2   9       22.33       64.08      6.91 o 
   5   2   9      168.21      155.35     12.67 o 
   6   2   9       16.71       24.61      8.77 o 
   7   2   9       45.19       57.34      6.90 o 
   8   2   9        0.95       -4.99      6.37 o 
   9   2   9       19.37       51.80     19.13 o 
  -9   3   9      328.75      325.60     21.63 o 
  -8   3   9       24.90       24.45      9.28 o 
  -7   3   9      161.73      155.98     10.39 o 
  -6   3   9        2.66        5.57      4.76 o 
  -5   3   9      481.82      455.66     11.66 o 
  -4   3   9     2449.41     2453.00     34.82 o 
  -3   3   9      214.80      193.11      7.95 o 
  -2   3   9      232.27      210.37      5.66 o 
  -1   3   9     1084.35      956.94     12.47 o 
   0   3   9     7435.50     7304.52    195.57 o 
   1   3   9      782.66      743.08     13.88 o 
   2   3   9       38.34       38.16      3.08 o 
   3   3   9     2500.74     2404.36     38.07 o 
   4   3   9      266.05      285.42      9.55 o 
   5   3   9       58.22       68.99      7.46 o 
   6   3   9      212.36      211.01      8.84 o 
   7   3   9      411.05      402.39     15.89 o 
   8   3   9      101.44       71.76     10.01 o 
  -9   4   9       14.72        7.39      9.65 o 
  -8   4   9       21.24       16.17      5.79 o 
  -7   4   9      105.73       97.49     11.60 o 
  -6   4   9        8.79        8.78      4.81 o 
  -5   4   9       31.75       51.77      5.95 o 
  -4   4   9     1011.53      954.90     20.23 o 
  -3   4   9      312.17      388.79     10.20 o 
  -2   4   9      264.50      223.22      7.33 o 
  -1   4   9     2786.43     2748.32     32.25 o 
   0   4   9        0.13        8.00      3.36 o 
   1   4   9       40.71       40.47      3.09 o 
   2   4   9      892.07      951.12     18.27 o 
   3   4   9      958.01      996.18     17.27 o 
   4   4   9      728.06      734.62     18.21 o 
   5   4   9      248.81      231.92     10.40 o 
   6   4   9      112.20      103.93      7.81 o 
   7   4   9        6.09        8.37      5.80 o 
   8   4   9        9.01        1.33      6.81 o 
  -9   5   9       24.42       19.20     11.78 o 
  -8   5   9      269.74      233.32     15.21 o 
  -7   5   9       28.69       19.41      8.06 o 
  -6   5   9      138.71      142.31     11.41 o 
  -5   5   9      520.91      546.76     13.39 o 
  -4   5   9      456.00      447.10     11.44 o 
  -3   5   9      518.72      488.74     10.58 o 
  -2   5   9      190.74      166.77      5.69 o 
  -1   5   9      196.86      219.01      7.03 o 
   0   5   9        8.51       31.88      2.96 o 
   1   5   9      875.08      988.90     14.78 o 
   2   5   9      874.26      834.29     18.29 o 
   3   5   9       12.57       22.39      3.87 o 
   4   5   9       11.51       11.63      4.29 o 
   5   5   9      561.14      500.29     17.82 o 
   6   5   9       76.23       93.32      8.29 o 
   7   5   9      164.99      208.05     12.12 o 
   8   5   9       65.78       89.68     22.71 o 
  -9   6   9       36.32       24.26     11.86 o 
  -8   6   9       21.48       29.56      8.84 o 
  -7   6   9      205.29      207.53     15.93 o 
  -6   6   9        0.01       -4.74      4.74 o 
  -5   6   9        1.35        7.06      8.62 o 
  -4   6   9      156.59      124.07      6.48 o 
  -3   6   9      357.10      384.93     10.26 o 
  -2   6   9      385.33      409.68     11.10 o 
  -1   6   9       71.72       96.22      5.06 o 
   0   6   9       59.19       54.42      4.61 o 
   1   6   9      335.24      372.51     12.35 o 
   2   6   9      908.54      893.47     16.57 o 
   3   6   9     1416.57     1515.25     27.22 o 
   4   6   9        0.00       -3.63      3.63 o 
   5   6   9      172.46      162.28     11.55 o 
   6   6   9        4.36        1.53      4.49 o 
   7   6   9       20.18       14.76      6.53 o 
   8   6   9      140.79      129.31     16.84 o 
  -9   7   9        1.30       11.42     10.71 o 
  -8   7   9       18.57       26.02      9.59 o 
  -7   7   9        4.83       12.00      7.29 o 
  -6   7   9       15.16       18.54      7.31 o 
  -5   7   9      162.95      145.38      8.88 o 
  -4   7   9      227.82      234.38      9.78 o 
  -3   7   9      157.58      153.04      6.44 o 
  -2   7   9      297.79      312.97     13.23 o 
  -1   7   9      206.51      217.91      8.50 o 
   0   7   9       10.57       15.00      3.31 o 
   1   7   9      323.21      346.62      9.59 o 
   2   7   9      214.02      239.66      8.58 o 
   3   7   9       20.06       35.33      4.84 o 
   4   7   9       35.77       63.06      6.69 o 
   5   7   9       99.37      100.58     11.38 o 
   6   7   9        0.97       -1.03      5.42 o 
   7   7   9      196.82      204.32     16.05 o 
   8   7   9       90.01      110.10     19.62 o 
  -8   8   9      347.25      319.15     21.49 o 
  -7   8   9       49.56       72.55     11.62 o 
  -6   8   9      199.86      210.40     15.89 o 
  -5   8   9       15.32       28.21      7.91 o 
  -4   8   9      133.33      126.69      8.69 o 
  -3   8   9       92.92       99.96      7.68 o 
  -2   8   9      730.00      715.24     19.48 o 
  -1   8   9     1294.87     1212.78     23.44 o 
   0   8   9       75.80       73.83      5.68 o 
   1   8   9       38.50       70.50     11.35 o 
   2   8   9      126.13      128.60      7.02 o 
   3   8   9       73.88       78.19      6.75 o 
   4   8   9      409.86      369.23     13.48 o 
   5   8   9        0.41       15.17     10.27 o 
   6   8   9        1.02       -2.70      5.00 o 
   7   8   9      105.76      128.16     13.36 o 
  -8   9   9       24.22       19.86      9.69 o 
  -7   9   9       24.30       15.99      8.93 o 
  -6   9   9      366.61      348.84     26.48 o 
  -5   9   9        0.06       -2.37     11.47 o 
  -4   9   9       64.51       59.91      7.43 o 
  -3   9   9      396.72      377.03     18.48 o 
  -2   9   9        0.07        3.25      4.58 o 
  -1   9   9       99.03      114.18      8.20 o 
   0   9   9       37.97       48.18      4.68 o 
   1   9   9      275.15      245.10     11.15 o 
   2   9   9      226.50      244.08     11.51 o 
   3   9   9      306.95      294.03     12.84 o 
   4   9   9       25.97       58.33      8.25 o 
   5   9   9      419.75      439.85     18.74 o 
   6   9   9      223.03      214.58     16.29 o 
   7   9   9        6.51        4.21      8.59 o 
  -7  10   9       53.11       70.55     12.29 o 
  -6  10   9       21.27       38.50     18.12 o 
  -5  10   9      430.27      462.45     25.41 o 
  -4  10   9       90.42      109.05      9.77 o 
  -3  10   9      597.37      566.74     18.76 o 
  -2  10   9       20.02       18.02      5.69 o 
  -1  10   9       47.37       68.21      7.11 o 
   0  10   9        0.85        3.49      4.62 o 
   1  10   9      228.14      237.15     10.29 o 
   2  10   9       18.14       48.83     12.41 o 
   3  10   9       32.69       58.30      6.23 o 
   4  10   9       64.84       64.34      6.85 o 
   5  10   9      374.46      361.21     25.46 o 
   6  10   9       24.11       34.53     20.31 o 
  -7  11   9      129.88      125.05     16.01 o 
  -6  11   9        1.74       -2.59      7.27 o 
  -5  11   9       78.82       52.60     12.63 o 
  -4  11   9        2.60        5.83      8.28 o 
  -3  11   9      387.19      431.19     17.29 o 
  -2  11   9      130.21      142.71     10.75 o 
  -1  11   9        5.09        7.31      5.81 o 
   0  11   9       32.25       35.62      6.68 o 
   1  11   9        0.14        4.74      5.34 o 
   2  11   9      382.79      365.20     13.53 o 
   3  11   9        3.35        6.71      4.79 o 
   4  11   9       24.61       24.30      6.82 o 
   5  11   9      163.03      129.08     16.86 o 
   6  11   9       16.80        9.12      9.44 o 
  -6  12   9        3.49        5.08      8.00 o 
  -5  12   9       73.21       92.24     15.91 o 
  -4  12   9      366.01      408.80     23.62 o 
  -3  12   9       25.15       22.27      8.28 o 
  -2  12   9       15.13        5.97      6.01 o 
  -1  12   9       14.88       25.49      7.01 o 
   0  12   9       16.93       16.10      7.41 o 
   1  12   9      412.84      437.03     17.96 o 
   2  12   9       43.03       83.37     15.19 o 
   3  12   9       33.26       23.95      8.59 o 
   4  12   9       58.88       71.72     18.27 o 
   5  12   9      207.49      213.49     26.26 o 
  -5  13   9        0.14        9.24      9.07 o 
  -4  13   9        0.29        2.97      7.45 o 
  -3  13   9       33.19       59.14      9.28 o 
  -2  13   9      170.07      151.65     12.52 o 
  -1  13   9      323.98      304.98     16.67 o 
   0  13   9       40.60       40.67     10.00 o 
   1  13   9        8.11        4.48      6.97 o 
   2  13   9       81.32       68.33     10.88 o 
   3  13   9       10.22        4.82      9.82 o 
   4  13   9      177.34      232.48     26.35 o 
  -4  14   9      109.06      109.82     14.60 o 
  -3  14   9       38.79       64.13     11.55 o 
  -2  14   9       44.90       74.11     11.93 o 
  -1  14   9       17.38       20.55     13.19 o 
   0  14   9        3.24       18.73      8.39 o 
   1  14   9      118.68      107.31     15.87 o 
   2  14   9       64.60       87.18     15.57 o 
   3  14   9       49.02      120.31     30.39 o 
  -2  15   9       22.54        1.54      9.18 o 
  -1  15   9       50.61       59.51     14.31 o 
   0  15   9       18.38        9.01      9.69 o 
   1  15   9        0.11       -4.72      9.08 o 
 -10   0  10        5.37       -9.97     19.24 o 
  -8   0  10      334.20      316.00     28.15 o 
  -6   0  10      444.68      460.78     17.75 o 
  -4   0  10     1134.72     1300.73     31.02 o 
  -2   0  10       17.35       11.42      3.87 o 
   0   0  10        1.81       23.63     16.45 o 
   2   0  10     1047.02      781.84     13.73 o 
   4   0  10     4247.66     4128.71     80.02 o 
   6   0  10       48.58       42.94      6.97 o 
   8   0  10      385.08      342.87     44.48 o 
  -9   1  10       47.04       36.11     11.32 o 
  -8   1  10       37.87       44.43     10.42 o 
  -7   1  10      187.27      208.26     10.38 o 
  -6   1  10      299.76      301.26      9.94 o 
  -5   1  10      134.18      143.07      6.98 o 
  -4   1  10        0.98        6.08      3.78 o 
  -3   1  10      690.05      698.90     14.66 o 
  -2   1  10       56.78       59.82      4.29 o 
  -1   1  10      112.91       97.87      4.59 o 
   0   1  10     1898.91     2234.65     26.99 o 
   1   1  10     1057.35     1181.42     27.54 o 
   2   1  10      358.24      359.86     11.44 o 
   3   1  10      205.31      189.15      5.71 o 
   4   1  10        0.77        3.51      2.94 o 
   5   1  10      580.56      575.61     14.39 o 
   6   1  10      464.74      398.65     12.93 o 
   7   1  10        9.23        7.74      5.68 o 
   8   1  10       45.12      189.98     75.40 o 
  -9   2  10       71.17       88.51     13.91 o 
  -8   2  10       36.32       36.23      8.90 o 
  -7   2  10        1.43       -0.41      4.42 o 
  -6   2  10      128.96      126.02      6.85 o 
  -5   2  10     1289.58     1217.33     22.97 o 
  -4   2  10       67.37       89.41      6.25 o 
  -3   2  10      425.30      529.19     14.57 o 
  -2   2  10       47.00       24.71      2.81 o 
  -1   2  10       42.71       19.50      2.17 o 
   0   2  10     2226.23     2171.81     29.58 o 
   1   2  10     1728.95     1573.84     23.12 o 
   2   2  10      778.83      780.39     15.15 o 
   3   2  10      272.10      300.00      9.35 o 
   4   2  10      149.67      137.76      8.65 o 
   5   2  10      512.93      506.53     12.65 o 
   6   2  10        9.00       26.69      6.85 o 
   7   2  10       29.74       35.42      6.43 o 
   8   2  10       14.40       12.24     10.67 o 
  -9   3  10        3.36       -8.37      8.96 o 
  -8   3  10       98.61      128.90     16.12 o 
  -7   3  10      435.05      406.95     15.55 o 
  -6   3  10      275.79      274.91      9.48 o 
  -5   3  10      108.45      115.53      7.49 o 
  -4   3  10       49.94       40.49      4.33 o 
  -3   3  10      122.87      112.76      6.43 o 
  -2   3  10      544.01      523.09     10.13 o 
  -1   3  10       26.01       10.25      1.91 o 
   0   3  10      682.06      651.20     13.29 o 
   1   3  10      498.49      570.56     12.61 o 
   2   3  10      500.29      513.17     12.38 o 
   3   3  10      939.30      954.67     15.78 o 
   4   3  10       40.58       44.89      4.44 o 
   5   3  10      747.31      728.38     17.29 o 
   6   3  10       57.29       41.64      7.09 o 
   7   3  10      246.76      200.57     12.17 o 
   8   3  10        0.35        7.91      9.13 o 
  -9   4  10       16.40       10.11     10.10 o 
  -8   4  10      201.79      191.27     12.59 o 
  -7   4  10       24.04       16.36      5.54 o 
  -6   4  10      332.56      333.51     13.41 o 
  -5   4  10      146.50      146.13      7.01 o 
  -4   4  10      513.81      514.66     18.30 o 
  -3   4  10      265.54      290.03     11.33 o 
  -2   4  10       70.69       63.49      4.46 o 
  -1   4  10      220.94      258.53      7.84 o 
   0   4  10      726.13      667.14      9.65 o 
   1   4  10     1442.13     1476.72     25.22 o 
   2   4  10       53.75       53.96      4.56 o 
   3   4  10        3.27       11.14      3.04 o 
   4   4  10      250.57      225.47      8.23 o 
   5   4  10       15.98       20.78      4.45 o 
   6   4  10        4.97       -5.24      5.24 o 
   7   4  10        0.53       12.31      7.21 o 
   8   4  10      201.15      183.66     30.39 o 
  -9   5  10       43.75       60.78     14.44 o 
  -8   5  10      706.83      705.19     28.60 o 
  -7   5  10       77.09       70.02     10.04 o 
  -6   5  10      837.68      843.51     27.30 o 
  -5   5  10        4.80       19.57      7.89 o 
  -4   5  10      364.98      345.35     11.05 o 
  -3   5  10      394.14      401.12     19.38 o 
  -2   5  10       39.90       45.28      7.71 o 
  -1   5  10       46.24       52.30      4.14 o 
   0   5  10      254.64      286.86      6.54 o 
   1   5  10       82.66       71.74      7.70 o 
   2   5  10      414.64      416.24     16.63 o 
   3   5  10       64.34       73.53      4.85 o 
   4   5  10       36.98       42.24      7.36 o 
   5   5  10       92.20       98.53      8.50 o 
   6   5  10      410.33      394.52     15.18 o 
   7   5  10        3.37        3.15      7.10 o 
   8   5  10      113.72       94.21     16.29 o 
  -9   6  10       28.01       63.72     20.00 o 
  -8   6  10      221.11      193.33     15.90 o 
  -7   6  10        0.56        7.43      6.58 o 
  -6   6  10      192.79      180.69     10.11 o 
  -5   6  10        9.76        6.46      3.72 o 
  -4   6  10      155.88      151.22      7.30 o 
  -3   6  10     1074.48     1081.97     20.55 o 
  -2   6  10      309.50      361.98      9.48 o 
  -1   6  10      197.88      198.06      6.52 o 
   0   6  10      120.84      114.92      5.16 o 
   1   6  10       17.54       13.10      5.08 o 
   2   6  10        2.92        6.35      2.97 o 
   3   6  10      174.11      146.92      8.15 o 
   4   6  10      174.69      167.01      7.62 o 
   5   6  10       25.18       59.64      7.25 o 
   6   6  10      493.51      522.07     23.63 o 
   7   6  10        0.01       -1.75      5.87 o 
   8   6  10        0.11       -6.77      9.36 o 
  -8   7  10        0.72        4.59      9.59 o 
  -7   7  10      372.58      346.15     19.32 o 
  -6   7  10       24.68       25.76      8.19 o 
  -5   7  10      211.75      190.94      9.89 o 
  -4   7  10      142.47      140.54      9.55 o 
  -3   7  10       67.84       72.59      5.67 o 
  -2   7  10      594.02      507.60     16.15 o 
  -1   7  10       37.60       50.16      4.74 o 
   0   7  10       88.22       88.29      6.62 o 
   1   7  10      592.64      585.82     13.36 o 
   2   7  10        3.52        3.90      3.30 o 
   3   7  10      210.30      187.59      8.22 o 
   4   7  10      168.86      157.53      8.86 o 
   5   7  10      529.65      483.35     14.08 o 
   6   7  10       21.96       44.80      9.09 o 
   7   7  10       73.23       73.66     14.01 o 
  -8   8  10       50.22       75.95     16.52 o 
  -7   8  10       29.20       28.91      9.47 o 
  -6   8  10       94.06      106.72     12.40 o 
  -5   8  10       30.88       55.23      7.18 o 
  -4   8  10       30.76       54.54      6.47 o 
  -3   8  10      320.80      334.46     14.02 o 
  -2   8  10      225.60      226.88     10.06 o 
  -1   8  10      159.11      140.83      6.62 o 
   0   8  10        0.14       -0.86      3.15 o 
   1   8  10       68.18       61.72      9.40 o 
   2   8  10       89.03       88.20      6.64 o 
   3   8  10      510.54      490.21     14.32 o 
   4   8  10        0.10        4.10      4.23 o 
   5   8  10       27.03       25.33      9.46 o 
   6   8  10        3.43        4.20      6.96 o 
   7   8  10       11.23        9.45      9.00 o 
  -8   9  10      107.03      101.99     14.94 o 
  -7   9  10       36.75       69.82     11.68 o 
  -6   9  10      283.54      279.46     18.74 o 
  -5   9  10      256.72      270.16     16.22 o 
  -4   9  10        0.47        6.72      6.05 o 
  -3   9  10       22.75       24.14      5.77 o 
  -2   9  10      269.81      269.83     12.19 o 
  -1   9  10      324.23      301.81     20.74 o 
   0   9  10      572.16      519.46     13.77 o 
   1   9  10     1684.97     1666.28     30.66 o 
   2   9  10        2.41       12.09      4.58 o 
   3   9  10      189.48      198.22     11.93 o 
   4   9  10       41.61       56.91      7.69 o 
   5   9  10       20.28       23.79      7.67 o 
   6   9  10       70.51       58.73     10.19 o 
   7   9  10        0.90       -9.92      9.92 o 
  -7  10  10       18.56       55.98     11.69 o 
  -6  10  10       53.29       63.83     11.08 o 
  -5  10  10       24.90       31.09      9.08 o 
  -4  10  10       40.89       34.54      7.31 o 
  -3  10  10      325.66      319.57     13.84 o 
  -2  10  10      397.38      425.29     16.09 o 
  -1  10  10      227.77      202.62     11.15 o 
   0  10  10      168.19      173.71     12.92 o 
   1  10  10      118.85      129.25      8.90 o 
   2  10  10       23.97       21.94      4.77 o 
   3  10  10       19.28       21.92      6.56 o 
   4  10  10      190.35      166.20     10.85 o 
   5  10  10        0.51       12.68      8.86 o 
   6  10  10       25.65       15.58     10.06 o 
  -6  11  10        0.14        4.11      7.96 o 
  -5  11  10        9.68       34.22     11.61 o 
  -4  11  10      171.76      160.89     13.40 o 
  -3  11  10      110.70      132.24     10.19 o 
  -2  11  10       78.78       85.27      8.60 o 
  -1  11  10        0.00       -1.92      5.17 o 
   0  11  10      971.18      929.31     26.74 o 
   1  11  10      145.22      161.60     17.42 o 
   2  11  10       78.93       95.82      9.33 o 
   3  11  10        9.09       11.62      5.71 o 
   4  11  10       88.56       89.20     10.89 o 
   5  11  10       43.47       38.18     11.63 o 
  -6  12  10       21.78       33.11     12.81 o 
  -5  12  10        0.60        9.12      9.01 o 
  -4  12  10       44.92       43.96     11.85 o 
  -3  12  10      162.46      149.27     12.23 o 
  -2  12  10      688.09      630.60     21.87 o 
  -1  12  10       40.68       29.17      7.56 o 
   0  12  10       35.51       39.56      8.27 o 
   1  12  10       76.35       78.96      9.00 o 
   2  12  10      710.01      673.49     33.88 o 
   3  12  10       72.53       86.01     12.92 o 
   4  12  10        1.23        8.42     11.20 o 
   5  12  10       15.73       13.37     13.92 o 
  -5  13  10       46.91       43.09     12.29 o 
  -4  13  10       50.58       58.78     11.59 o 
  -3  13  10      177.78      201.60     13.55 o 
  -2  13  10        8.58        8.41      6.54 o 
  -1  13  10      485.76      432.07     19.70 o 
   0  13  10       73.68       99.94      9.67 o 
   1  13  10       49.77       39.05     12.22 o 
   2  13  10       27.06       18.40     10.66 o 
   3  13  10        0.01        1.88     11.28 o 
   4  13  10        3.64       15.32     10.74 o 
  -3  14  10       51.54       64.54     19.92 o 
  -2  14  10       32.80       59.28     14.09 o 
  -1  14  10       79.99       84.03     15.86 o 
   0  14  10        1.10        1.99     28.58 o 
   1  14  10      175.88      223.29     28.35 o 
   2  14  10        0.35       -1.87      8.79 o 
  -1  15  10        6.70        4.21      9.97 o 
   0  15  10       21.98        3.33      9.16 o 
  -9   0  11        0.05       -8.53     11.55 o 
  -7   0  11        3.21       19.80      7.04 o 
  -5   0  11       33.00       37.18      6.55 o 
  -3   0  11      137.09      193.73     12.96 o 
  -1   0  11       23.27       32.17      7.11 o 
   1   0  11     3102.81     2888.67     72.56 o 
   3   0  11      706.44      615.49     15.14 o 
   5   0  11       12.57       17.29     12.16 o 
   7   0  11      537.49      622.31     56.29 o 
  -9   1  11       27.45       61.84     13.39 o 
  -8   1  11        4.11        9.87      7.52 o 
  -7   1  11      271.72      270.93     19.43 o 
  -6   1  11      264.19      265.17     10.66 o 
  -5   1  11      840.45      798.77     17.50 o 
  -4   1  11      908.14      893.85     17.62 o 
  -3   1  11        5.34       22.05      7.93 o 
  -2   1  11      430.31      430.56     12.29 o 
  -1   1  11     1939.81     1894.61     46.14 o 
   0   1  11     1037.73      997.51     14.33 o 
   1   1  11       56.07       39.28      3.91 o 
   2   1  11     1348.66     1177.89     22.41 o 
   3   1  11      319.33      311.82      9.49 o 
   4   1  11      886.43      871.60     16.81 o 
   5   1  11      354.27      350.92     12.68 o 
   6   1  11       21.07       33.36      5.67 o 
   7   1  11      230.22      185.56     12.78 o 
   8   1  11      286.14      282.79     31.88 o 
  -9   2  11      100.25       98.43     13.24 o 
  -8   2  11        2.71       10.42      7.33 o 
  -7   2  11      136.75      114.70      9.16 o 
  -6   2  11       86.95       66.04      6.51 o 
  -5   2  11       94.49       84.32      6.67 o 
  -4   2  11      344.77      399.51     10.67 o 
  -3   2  11      897.32      849.71     16.17 o 
  -2   2  11     1638.56     1701.58     23.33 o 
  -1   2  11       13.23        5.48      3.40 o 
   0   2  11     1028.01      962.71     16.00 o 
   1   2  11      115.86      114.14      5.02 o 
   2   2  11      565.04      661.41     14.07 o 
   3   2  11        6.86        8.84      3.90 o 
   4   2  11       19.59       32.84      8.54 o 
   5   2  11       29.97       38.76      5.07 o 
   6   2  11      315.14      290.72     11.72 o 
   7   2  11        3.37        5.37      6.02 o 
   8   2  11        0.24        8.29     11.99 o 
  -9   3  11       10.56        8.39      8.11 o 
  -8   3  11       22.38       43.99     14.55 o 
  -7   3  11        5.55       22.29     10.88 o 
  -6   3  11      314.94      276.81      9.86 o 
  -5   3  11     1535.30     1536.41     28.64 o 
  -4   3  11      431.39      444.92     12.05 o 
  -3   3  11      415.67      379.13     12.07 o 
  -2   3  11     1522.30     1524.23     21.42 o 
  -1   3  11      884.50      833.06     16.56 o 
   0   3  11      212.03      266.24      8.19 o 
   1   3  11      260.89      265.98      8.34 o 
   2   3  11       76.20      111.83     12.77 o 
   3   3  11     1226.25     1112.95     23.43 o 
   4   3  11      227.91      203.35      9.79 o 
   5   3  11       23.65       44.51      8.80 o 
   6   3  11       13.02        9.09      6.13 o 
   7   3  11      232.37      220.20     14.79 o 
   8   3  11       21.65       -2.67     19.82 o 
  -9   4  11       12.17       15.37     10.82 o 
  -8   4  11      155.02      122.10     13.01 o 
  -7   4  11       81.33      100.51      9.90 o 
  -6   4  11        7.51        6.40      5.09 o 
  -5   4  11      884.60      855.12     25.55 o 
  -4   4  11     1726.67     1717.35     38.15 o 
  -3   4  11     1031.55     1068.93     22.23 o 
  -2   4  11       29.31       61.39      4.61 o 
  -1   4  11       49.38       48.78      3.06 o 
   0   4  11       20.11       18.02      4.29 o 
   1   4  11      408.97      387.44     11.15 o 
   2   4  11      482.37      500.61     13.80 o 
   3   4  11        7.03       10.45      4.56 o 
   4   4  11       25.57       34.83      6.58 o 
   5   4  11       21.82       34.38      6.36 o 
   6   4  11      127.23      153.11     12.02 o 
   7   4  11        0.01       14.00      7.19 o 
   8   4  11      206.58      182.59     23.70 o 
  -9   5  11        1.92       37.16     14.81 o 
  -8   5  11       31.63       34.01      8.74 o 
  -7   5  11       67.95       77.23      9.79 o 
  -6   5  11      165.90      174.99     13.64 o 
  -5   5  11       31.58       46.93      5.88 o 
  -4   5  11       56.32       82.00     10.49 o 
  -3   5  11      258.98      238.81     11.65 o 
  -2   5  11       40.43       42.39      4.81 o 
  -1   5  11      878.09      911.59     15.05 o 
   0   5  11       34.78       42.13      4.84 o 
   1   5  11      598.21      630.78     15.95 o 
   2   5  11       46.99       55.08      5.65 o 
   3   5  11      154.34      138.44      8.33 o 
   4   5  11       17.93       19.79      5.11 o 
   5   5  11       18.64       40.51      6.73 o 
   6   5  11       14.75      109.69     43.24 o 
   7   5  11       25.88       10.10      7.21 o 
   8   5  11        5.65       18.18     23.91 o 
  -9   6  11      130.16      111.07     18.87 o 
  -8   6  11       80.47       82.01     12.28 o 
  -7   6  11       59.18       62.87     13.93 o 
  -6   6  11      244.69      276.52     16.13 o 
  -5   6  11       52.51       55.05      5.67 o 
  -4   6  11     1377.53     1426.10     27.08 o 
  -3   6  11     1807.94     1746.66     33.63 o 
  -2   6  11      176.49      178.86      7.45 o 
  -1   6  11      594.72      642.14     16.35 o 
   0   6  11      152.24      160.69      5.86 o 
   1   6  11      236.85      249.67     10.10 o 
   2   6  11      357.11      356.27     13.30 o 
   3   6  11      516.43      488.69     16.43 o 
   4   6  11      326.89      315.62     12.49 o 
   5   6  11        0.02        9.67      5.89 o 
   6   6  11       90.98      108.39     16.42 o 
   7   6  11       22.56       27.01      9.30 o 
  -8   7  11        0.17       14.84      8.24 o 
  -7   7  11      108.09       95.51     12.22 o 
  -6   7  11       49.98       41.69      9.24 o 
  -5   7  11      178.24      172.03      9.58 o 
  -4   7  11       41.31       49.09      6.92 o 
  -3   7  11       44.44       68.34      9.32 o 
  -2   7  11      627.51      588.35     14.11 o 
  -1   7  11       23.71       29.52      4.31 o 
   0   7  11      175.77      183.21     10.17 o 
   1   7  11      165.15      141.39      7.35 o 
   2   7  11      600.40      575.25     16.96 o 
   3   7  11      140.52      136.85      9.24 o 
   4   7  11      151.47      173.87     10.81 o 
   5   7  11       73.70       71.03      8.60 o 
   6   7  11       34.43       38.48      9.80 o 
   7   7  11       34.23       33.38     10.43 o 
  -8   8  11       30.80       26.91     10.12 o 
  -7   8  11       24.76       15.15      8.66 o 
  -6   8  11       95.71      105.17     16.13 o 
  -5   8  11       56.90       46.13      6.22 o 
  -4   8  11      148.32      149.22      9.32 o 
  -3   8  11      135.97      157.73     12.74 o 
  -2   8  11      209.89      202.98     12.56 o 
  -1   8  11      339.35      303.48     11.89 o 
   0   8  11      147.75      145.10     10.69 o 
   1   8  11       44.70       53.76      5.82 o 
   2   8  11      552.39      531.22     16.47 o 
   3   8  11       77.39       87.37      8.07 o 
   4   8  11       40.32       38.09      6.54 o 
   5   8  11       72.19       85.22      9.12 o 
   6   8  11       45.06       71.38     11.51 o 
   7   8  11       46.80       32.45     12.11 o 
  -7   9  11       13.62       32.09     11.65 o 
  -6   9  11      201.55      175.84     18.05 o 
  -5   9  11        6.85       15.27      8.15 o 
  -4   9  11        0.01        8.94      9.18 o 
  -3   9  11       70.18       74.52      8.13 o 
  -2   9  11        1.28       13.25      5.46 o 
  -1   9  11      217.02      239.70     24.76 o 
   0   9  11      189.05      160.34      8.01 o 
   1   9  11      315.98      317.48     12.54 o 
   2   9  11      297.62      287.67     13.25 o 
   3   9  11      303.13      321.31     13.89 o 
   4   9  11       10.76        7.20      5.63 o 
   5   9  11        0.02       21.23     13.28 o 
   6   9  11      196.43      164.05     18.65 o 
  -7  10  11       10.01        7.42      8.25 o 
  -6  10  11       16.30       13.03      8.17 o 
  -5  10  11       32.01       42.52      9.37 o 
  -4  10  11       63.21       67.82      8.73 o 
  -3  10  11       78.86      106.35     14.70 o 
  -2  10  11      125.26      134.66     11.21 o 
  -1  10  11       59.02       56.05      8.63 o 
   0  10  11      129.60      140.03     10.66 o 
   1  10  11        0.61        2.70      3.89 o 
   2  10  11        8.17       16.02      5.29 o 
   3  10  11      281.48      232.09     12.06 o 
   4  10  11      128.51      145.03     15.82 o 
   5  10  11      249.13      269.96     21.82 o 
   6  10  11        0.96       -7.34      9.24 o 
  -6  11  11       23.39        6.05      8.86 o 
  -5  11  11      180.28      156.94     14.93 o 
  -4  11  11       46.34       66.58     12.11 o 
  -3  11  11       52.63       68.05      8.65 o 
  -2  11  11       26.20       47.20      7.78 o 
  -1  11  11        4.32        0.57      4.50 o 
   0  11  11       58.41       77.88     10.86 o 
   1  11  11      237.43      195.31     13.53 o 
   2  11  11       76.38       85.05     16.77 o 
   3  11  11        2.86        8.37      5.52 o 
   4  11  11        9.94        9.88      8.34 o 
   5  11  11      139.16      103.64     15.22 o 
  -5  12  11      185.74      203.76     17.35 o 
  -4  12  11        8.81        1.01      9.14 o 
  -3  12  11       24.00       57.23      9.12 o 
  -2  12  11       71.06       86.12      9.64 o 
  -1  12  11       17.29       15.03      6.65 o 
   0  12  11        4.64        5.71      7.13 o 
   1  12  11      120.60      165.18     14.24 o 
   2  12  11       32.51       45.31     12.56 o 
   3  12  11       75.02       55.86     12.31 o 
   4  12  11       56.85       75.58     17.31 o 
  -4  13  11        0.47      -12.25     12.27 o 
  -3  13  11        2.49       -6.14      6.14 o 
  -2  13  11        1.25        1.17      5.95 o 
  -1  13  11       31.42       30.50     18.27 o 
   0  13  11        1.95       13.08      7.45 o 
   1  13  11       17.94       30.66     12.74 o 
   2  13  11      267.74      243.74     20.45 o 
   3  13  11        1.74       -2.35      9.04 o 
  -3  14  11        0.33       12.33     13.79 o 
  -2  14  11      195.71      183.41     29.80 o 
  -1  14  11        0.88      -10.11     10.11 o 
   0  14  11       31.53       43.90     12.79 o 
   1  14  11        2.44        2.18     12.53 o 
   2  14  11        9.96        5.96      9.30 o 
  -8   0  12      218.70      200.87     22.21 o 
  -6   0  12       73.18       69.78      9.54 o 
  -4   0  12      253.31      277.05     13.13 o 
  -2   0  12      468.95      579.50     14.65 o 
   0   0  12      986.18     1040.70     53.58 o 
   2   0  12       60.99      117.71     12.00 o 
   4   0  12     1343.11     1270.62     48.59 o 
   6   0  12      617.28      626.68     34.23 o 
   8   0  12       18.89        0.52     14.29 o 
  -9   1  12       19.86       15.15     10.50 o 
  -8   1  12       35.48       34.80     10.11 o 
  -7   1  12        0.04       -4.10      4.78 o 
  -6   1  12      227.87      214.21      9.79 o 
  -5   1  12       28.34       46.86      5.97 o 
  -4   1  12      272.88      305.15     14.84 o 
  -3   1  12       21.90       36.57      6.25 o 
  -2   1  12      560.42      633.66     11.98 o 
  -1   1  12      668.32      576.70     11.20 o 
   0   1  12      443.57      480.40     17.03 o 
   1   1  12        2.28        9.15      4.77 o 
   2   1  12      710.59      654.83     19.08 o 
   3   1  12      230.59      196.44      7.46 o 
   4   1  12     1719.34     1696.15     32.68 o 
   5   1  12        0.39        4.07      4.38 o 
   6   1  12       30.00       33.70      9.01 o 
   7   1  12        0.84       23.06     17.41 o 
   8   1  12        0.55        7.50     13.40 o 
  -9   2  12      446.61      473.06     26.84 o 
  -8   2  12        9.62       11.87      8.39 o 
  -7   2  12       18.58       23.42      9.43 o 
  -6   2  12       20.97       27.55      4.80 o 
  -5   2  12      812.79      814.74     18.57 o 
  -4   2  12      332.10      306.29     14.51 o 
  -3   2  12      261.61      295.58      9.16 o 
  -2   2  12      455.50      452.31      9.23 o 
  -1   2  12     1269.24     1285.93     22.33 o 
   0   2  12       10.09       16.45      8.32 o 
   1   2  12     1008.67     1020.03     22.56 o 
   2   2  12     1134.45     1107.81     20.80 o 
   3   2  12     3927.55     3960.78     65.49 o 
   4   2  12       28.33       36.69      5.14 o 
   5   2  12        6.85        5.84      4.20 o 
   6   2  12      244.86      239.77     11.73 o 
   7   2  12      434.90      400.38     26.18 o 
   8   2  12       43.54       67.35     17.44 o 
  -9   3  12       15.22       21.11     13.13 o 
  -8   3  12      194.53      194.31     15.99 o 
  -7   3  12      381.76      379.93     15.93 o 
  -6   3  12      106.65      127.67      7.68 o 
  -5   3  12        5.51        8.80      8.80 o 
  -4   3  12     1028.74      986.77     23.07 o 
  -3   3  12      107.66      100.38      5.74 o 
  -2   3  12      140.38      126.85      5.04 o 
  -1   3  12       85.28      106.75      6.23 o 
   0   3  12      780.83      756.23     15.75 o 
   1   3  12      145.93      176.72      7.24 o 
   2   3  12      193.81      202.74      9.66 o 
   3   3  12        7.95       12.62      4.93 o 
   4   3  12       21.17       15.83      6.52 o 
   5   3  12       42.03       42.32      6.51 o 
   6   3  12      184.12      178.68     14.68 o 
   7   3  12       40.27       39.90     11.16 o 
   8   3  12        0.02        0.71     10.31 o 
  -9   4  12       27.99       17.45     12.14 o 
  -8   4  12       52.08       45.52     10.19 o 
  -7   4  12       50.53       38.78      7.34 o 
  -6   4  12        9.11       10.90      4.43 o 
  -5   4  12       77.30       86.64      6.90 o 
  -4   4  12        0.89       -0.09      3.86 o 
  -3   4  12      466.83      497.44     12.36 o 
  -2   4  12       19.92       27.06      3.54 o 
  -1   4  12      166.97      147.98      7.41 o 
   0   4  12      440.39      434.30     12.56 o 
   1   4  12       38.51       49.23      5.62 o 
   2   4  12      903.77      913.10     21.29 o 
   3   4  12      378.94      386.22     12.95 o 
   4   4  12      113.26       96.35      8.04 o 
   5   4  12        0.89        4.59      4.79 o 
   6   4  12       17.42        7.39      5.01 o 
   7   4  12        0.03       -0.30      9.40 o 
  -9   5  12        0.10        3.58      8.19 o 
  -8   5  12      167.03      184.66     18.98 o 
  -7   5  12       52.44       79.40      8.75 o 
  -6   5  12      111.61       77.59      7.53 o 
  -5   5  12       94.85       93.77      7.80 o 
  -4   5  12      230.87      240.16     19.27 o 
  -3   5  12      295.58      302.95     11.10 o 
  -2   5  12       42.09       46.26      4.46 o 
  -1   5  12      696.00      683.36     16.85 o 
   0   5  12     1354.04     1425.69     28.37 o 
   1   5  12      109.84      132.79      9.11 o 
   2   5  12        2.20        8.57      4.19 o 
   3   5  12        1.16       -4.12      6.84 o 
   4   5  12       53.71       62.96      7.24 o 
   5   5  12       94.31       93.58      8.86 o 
   6   5  12      154.39      140.59     16.26 o 
   7   5  12       54.91       69.78     20.89 o 
  -8   6  12        9.34       18.39      8.51 o 
  -7   6  12       62.76       88.69     11.26 o 
  -6   6  12        1.77        9.30      6.33 o 
  -5   6  12      382.72      379.29     12.46 o 
  -4   6  12      846.53      825.53     19.23 o 
  -3   6  12      529.02      488.66     13.50 o 
  -2   6  12       76.08       61.30      5.98 o 
  -1   6  12       11.25       28.69      9.12 o 
   0   6  12       71.29       83.09      6.79 o 
   1   6  12      121.52      131.41      7.98 o 
   2   6  12        0.16        0.95      4.45 o 
   3   6  12      906.46      874.32     26.41 o 
   4   6  12      146.84      142.52     10.54 o 
   5   6  12      103.33       93.39      9.64 o 
   6   6  12        0.70        3.63      6.16 o 
   7   6  12       25.19       36.08     23.06 o 
  -8   7  12       43.86       52.62     10.72 o 
  -7   7  12       69.64       57.72     10.72 o 
  -6   7  12      238.35      212.17     15.45 o 
  -5   7  12        2.22       10.87     10.63 o 
  -4   7  12      188.82      213.49     11.09 o 
  -3   7  12       61.96       94.04      9.66 o 
  -2   7  12      201.27      205.45      8.39 o 
  -1   7  12     1446.34     1437.67     25.67 o 
   0   7  12      168.28      215.73     10.84 o 
   1   7  12        8.61       16.53      7.30 o 
   2   7  12       27.31       29.24      5.73 o 
   3   7  12        0.00        2.70      4.28 o 
   4   7  12       84.39       90.44      8.84 o 
   5   7  12       60.19       59.30     11.71 o 
   6   7  12       81.09       93.58     12.15 o 
   7   7  12        3.62       -0.59      7.37 o 
  -8   8  12        0.03       -1.12      9.45 o 
  -7   8  12        0.00        1.84      6.72 o 
  -6   8  12       33.54       55.10     22.64 o 
  -5   8  12      163.36      165.04     10.30 o 
  -4   8  12        2.48       27.49     11.62 o 
  -3   8  12      106.83      103.63     12.50 o 
  -2   8  12        7.45       14.81      4.99 o 
  -1   8  12      490.51      496.72     13.65 o 
   0   8  12      417.14      388.08     16.27 o 
   1   8  12       17.05       25.18      5.67 o 
   2   8  12        0.37        1.17      4.29 o 
   3   8  12        3.78       14.50      5.69 o 
   4   8  12        0.86        1.44      4.92 o 
   5   8  12       12.14       44.98     17.76 o 
   6   8  12        1.60        6.28      7.52 o 
  -7   9  12        2.01       -8.55      8.55 o 
  -6   9  12       54.88       64.90     11.16 o 
  -5   9  12      439.13      403.92     21.99 o 
  -4   9  12      293.55      259.66     13.07 o 
  -3   9  12        8.48       23.34     11.37 o 
  -2   9  12      235.93      238.18     10.74 o 
  -1   9  12      582.99      575.59     18.61 o 
   0   9  12       56.44       68.66      7.53 o 
   1   9  12        6.52       10.66      6.22 o 
   2   9  12      172.60      157.41     10.68 o 
   3   9  12       90.17      126.59     13.24 o 
   4   9  12       53.39       62.47      8.69 o 
   5   9  12        1.95        6.85      7.09 o 
   6   9  12        1.94        1.38      7.68 o 
  -7  10  12      109.48       86.66     14.30 o 
  -6  10  12        5.19       11.27      9.44 o 
  -5  10  12        2.52       -4.54      7.21 o 
  -4  10  12      111.24      104.43     13.30 o 
  -3  10  12      384.19      356.48     15.87 o 
  -2  10  12      362.14      320.08     16.56 o 
  -1  10  12       70.95       68.66      8.14 o 
   0  10  12       68.86       84.28     13.22 o 
   1  10  12      179.64      169.52     12.91 o 
   2  10  12      126.81      105.56      9.45 o 
   3  10  12       15.11        6.27      6.31 o 
   4  10  12       15.67        9.90      6.37 o 
   5  10  12       10.19       25.68     10.77 o 
  -6  11  12       73.60       54.93     12.11 o 
  -5  11  12        0.18        7.84     10.59 o 
  -4  11  12      281.49      300.03     18.79 o 
  -3  11  12       58.62       70.13      8.83 o 
  -2  11  12      129.10      128.36     11.25 o 
  -1  11  12        0.09       14.05      7.18 o 
   0  11  12       46.01       27.88      7.94 o 
   1  11  12       40.33       55.46      9.63 o 
   2  11  12        0.28       -2.18      6.41 o 
   3  11  12        4.91        7.29      6.48 o 
   4  11  12        3.03       -1.57      7.72 o 
  -5  12  12       22.90        7.18     11.27 o 
  -4  12  12       18.73       -3.85      8.57 o 
  -3  12  12       93.33       91.91     11.71 o 
  -2  12  12      186.29      192.70     15.42 o 
  -1  12  12        4.96        9.43      7.08 o 
   0  12  12      226.71      240.40     15.74 o 
   1  12  12       11.28       13.92      8.01 o 
   2  12  12      141.51      129.20     17.20 o 
   3  12  12       48.70       16.33     13.86 o 
   4  12  12       19.48       82.10     17.88 o 
  -4  13  12        0.33        3.73      9.53 o 
  -3  13  12       11.00       12.64      8.05 o 
  -2  13  12        0.65       20.79     19.19 o 
  -1  13  12       47.50       47.24     11.37 o 
   0  13  12      117.35      110.42     16.64 o 
   1  13  12       10.58       46.31     12.93 o 
   2  13  12        0.07        3.97     12.69 o 
  -2  14  12        3.14        5.01      9.06 o 
  -1  14  12        0.02        8.76     10.05 o 
   0  14  12        1.21       12.73     12.83 o 
  -9   0  13      101.14      112.47     22.93 o 
  -7   0  13      145.28      159.79     20.27 o 
  -5   0  13      137.68      166.82     11.53 o 
  -3   0  13        0.52        7.50      5.02 o 
  -1   0  13       26.87       24.96      8.14 o 
   1   0  13      166.27      196.50     16.24 o 
   3   0  13      405.20      431.64     23.67 o 
   5   0  13      959.84      909.58     42.45 o 
   7   0  13        2.02       44.31     15.61 o 
  -9   1  13       21.88       16.83     13.80 o 
  -8   1  13       56.29       36.95     10.29 o 
  -7   1  13      105.53      111.69     10.23 o 
  -6   1  13        6.77        2.54      3.94 o 
  -5   1  13       50.09       69.88      6.33 o 
  -4   1  13       26.90       22.91      5.09 o 
  -3   1  13      468.43      474.37     12.18 o 
  -2   1  13     1420.07     1360.33     29.96 o 
  -1   1  13      282.15      277.44     11.43 o 
   0   1  13      794.87      819.37     22.40 o 
   1   1  13      883.95      967.38     26.59 o 
   2   1  13      230.61      202.81     11.57 o 
   3   1  13      155.12      168.76     13.13 o 
   4   1  13      798.94      787.52     25.10 o 
   5   1  13        0.03        1.28      5.46 o 
   6   1  13        0.04       -3.10      5.85 o 
   7   1  13      317.58      327.70     31.44 o 
  -9   2  13        7.43       12.61      9.48 o 
  -8   2  13        0.82        9.30      8.10 o 
  -7   2  13      154.44      160.74     12.29 o 
  -6   2  13      109.95      117.32     11.77 o 
  -5   2  13      140.66      147.04      7.79 o 
  -4   2  13      213.84      223.01     11.22 o 
  -3   2  13      191.56      186.16      7.56 o 
  -2   2  13       47.05       76.69      6.37 o 
  -1   2  13      688.78      634.34     13.74 o 
   0   2  13      962.95      880.68     16.58 o 
   1   2  13      901.91      845.06     23.82 o 
   2   2  13      110.41      108.81      9.51 o 
   3   2  13        1.32       -5.42      5.52 o 
   4   2  13       25.08       30.68      7.36 o 
   5   2  13      144.15      136.59     12.85 o 
   6   2  13        1.14       12.15      6.87 o 
   7   2  13        4.01       -6.09      8.44 o 
  -9   3  13        3.37        2.38      9.29 o 
  -8   3  13       38.98       29.37     10.42 o 
  -7   3  13        5.84       -1.87      5.18 o 
  -6   3  13      619.85      592.56     16.72 o 
  -5   3  13       18.10       20.16      4.79 o 
  -4   3  13       54.81       69.14      7.29 o 
  -3   3  13      241.30      258.80      9.12 o 
  -2   3  13      612.32      566.45     15.54 o 
  -1   3  13     1228.24     1212.84     23.78 o 
   0   3  13       27.77       32.17      8.55 o 
   1   3  13        0.38        6.63      3.20 o 
   2   3  13        2.13        3.22      3.42 o 
   3   3  13       18.48       28.62      8.85 o 
   4   3  13      125.46      133.94      8.74 o 
   5   3  13       13.93       10.56      6.69 o 
   6   3  13      173.64      135.13     11.61 o 
   7   3  13       10.31        3.29      8.15 o 
  -8   4  13       28.66       21.01     10.11 o 
  -7   4  13      193.03      187.01     16.78 o 
  -6   4  13      121.52       98.94      7.52 o 
  -5   4  13      277.56      248.93     10.57 o 
  -4   4  13      340.18      320.24     12.84 o 
  -3   4  13      457.63      468.47     12.30 o 
  -2   4  13       30.44       47.12      5.64 o 
  -1   4  13      132.15      116.99      7.92 o 
   0   4  13      734.81      726.69     17.32 o 
   1   4  13       79.60       74.04      6.11 o 
   2   4  13       64.13       83.81      6.25 o 
   3   4  13        0.76       13.68      9.40 o 
   4   4  13      516.87      523.90     16.81 o 
   5   4  13       88.04       75.72      8.36 o 
   6   4  13       18.80       22.06      9.36 o 
   7   4  13       14.73        6.70      9.01 o 
  -8   5  13       35.74       43.84     13.75 o 
  -7   5  13      100.84       85.79     10.83 o 
  -6   5  13       87.69      129.61     15.96 o 
  -5   5  13      518.61      513.37     15.69 o 
  -4   5  13      237.78      224.72     10.48 o 
  -3   5  13      581.71      587.03     14.94 o 
  -2   5  13      205.81      229.30      9.99 o 
  -1   5  13     2648.10     2706.89     49.15 o 
   0   5  13       18.10       35.65      6.27 o 
   1   5  13       76.47       64.94      6.41 o 
   2   5  13      128.32      131.02     10.15 o 
   3   5  13      319.49      321.59     13.28 o 
   4   5  13       48.40       42.27     11.67 o 
   5   5  13      398.41      341.03     15.46 o 
   6   5  13        0.35       -3.89      8.79 o 
   7   5  13       61.47       75.20     15.47 o 
  -8   6  13        1.24        3.79     10.36 o 
  -7   6  13       10.42        9.52      7.28 o 
  -6   6  13        0.13        5.97      6.07 o 
  -5   6  13      442.18      421.83     14.72 o 
  -4   6  13      396.17      380.79     14.01 o 
  -3   6  13        2.28        8.49      5.83 o 
  -2   6  13      109.62      104.22      9.05 o 
  -1   6  13       16.00       18.46      4.72 o 
   0   6  13      178.31      162.43      9.35 o 
   1   6  13       28.02       31.20      5.84 o 
   2   6  13      227.22      231.05     11.74 o 
   3   6  13      249.96      233.92     15.93 o 
   4   6  13       36.51       40.98      6.91 o 
   5   6  13        7.14        6.07      5.66 o 
   6   6  13       89.56      110.53     20.62 o 
   7   6  13       57.60       22.55     11.30 o 
  -8   7  13       23.19       20.84     12.70 o 
  -7   7  13      102.37       82.78     12.52 o 
  -6   7  13       13.22        9.58      7.56 o 
  -5   7  13       76.78       81.70      8.97 o 
  -4   7  13      134.31      148.94     10.11 o 
  -3   7  13       25.32       42.83      5.14 o 
  -2   7  13      364.41      338.88     16.24 o 
  -1   7  13        1.58       13.41      5.86 o 
   0   7  13      216.95      188.03      9.80 o 
   1   7  13      920.80      978.22     25.07 o 
   2   7  13      185.59      200.22     11.56 o 
   3   7  13       71.55       64.77      7.94 o 
   4   7  13      124.97      130.82     10.38 o 
   5   7  13      142.73      157.50     11.22 o 
   6   7  13       37.63       36.17     11.23 o 
  -7   8  13        0.11       -4.77      8.04 o 
  -6   8  13        8.81       -5.56      7.49 o 
  -5   8  13        1.34        7.89      5.56 o 
  -4   8  13      158.46      160.05     14.89 o 
  -3   8  13       36.37       48.53      8.13 o 
  -2   8  13      552.65      509.93     20.46 o 
  -1   8  13      323.62      301.16     13.99 o 
   0   8  13        6.03       -4.88      5.73 o 
   1   8  13      130.08      128.04      9.09 o 
   2   8  13      213.71      195.09     11.92 o 
   3   8  13      214.18      208.19     18.45 o 
   4   8  13      181.00      146.08     12.07 o 
   5   8  13      312.08      329.83     18.41 o 
   6   8  13        2.13        0.70      8.43 o 
  -7   9  13       68.42      107.53     14.47 o 
  -6   9  13        0.03       16.37      8.58 o 
  -5   9  13       44.36       58.11     11.29 o 
  -4   9  13      154.26      164.92     12.09 o 
  -3   9  13       52.38       58.15      9.99 o 
  -2   9  13        1.71        2.24      6.00 o 
  -1   9  13       49.56       40.76      9.71 o 
   0   9  13       29.87       29.63      7.57 o 
   1   9  13      107.69      103.80      9.43 o 
   2   9  13      219.72      227.60     12.19 o 
   3   9  13      138.49      158.26     11.13 o 
   4   9  13      162.71      148.54     16.15 o 
   5   9  13       13.32       18.47      9.33 o 
  -6  10  13       74.30       67.46     15.48 o 
  -5  10  13      155.45      148.78     14.45 o 
  -4  10  13        5.65       42.08     18.65 o 
  -3  10  13       12.76        2.16      6.66 o 
  -2  10  13       11.98       16.06      7.02 o 
  -1  10  13       85.22       84.66     10.33 o 
   0  10  13       41.03       36.65      8.60 o 
   1  10  13       64.19       73.16      9.95 o 
   2  10  13       89.10      104.27      9.94 o 
   3  10  13       84.29       82.94      9.42 o 
   4  10  13       20.13       10.87      5.88 o 
   5  10  13        1.93        8.84     12.34 o 
  -5  11  13        1.29        2.57      9.23 o 
  -4  11  13        5.00        3.04      7.21 o 
  -3  11  13       28.01       27.48      8.96 o 
  -2  11  13       85.39       98.12     11.51 o 
  -1  11  13       78.96       93.67     12.47 o 
   0  11  13       27.74       48.48      9.42 o 
   1  11  13      206.59      191.77     14.93 o 
   2  11  13        6.05       15.70      7.24 o 
   3  11  13        0.65        4.93      6.46 o 
   4  11  13        1.50      -11.91     11.91 o 
  -4  12  13       70.98       77.51     15.31 o 
  -3  12  13       20.09        6.51      7.40 o 
  -2  12  13       77.37       96.76     11.93 o 
  -1  12  13        1.20        2.10      6.98 o 
   0  12  13        0.55       -1.15      6.13 o 
   1  12  13       11.49        5.41      7.37 o 
   2  12  13       84.08       66.28     14.60 o 
   3  12  13      122.82       90.46     14.83 o 
  -3  13  13       16.56       11.03     15.33 o 
  -2  13  13        3.03       12.52      8.68 o 
  -1  13  13       10.63       12.70      8.67 o 
   0  13  13      194.18      156.13     18.40 o 
   1  13  13        0.12       -8.20     10.05 o 
   2  13  13       51.19       50.93     13.87 o 
  -8   0  14        1.71        2.40     10.61 o 
  -6   0  14       57.15       91.83     10.86 o 
  -4   0  14      249.38      242.46     22.93 o 
  -2   0  14      384.83      399.89     24.14 o 
   0   0  14       42.56       49.48     18.98 o 
   2   0  14     2433.79     2321.40     78.41 o 
   4   0  14      560.41      524.79     33.38 o 
   6   0  14      215.20      251.40     23.81 o 
  -9   1  14      123.57      133.12     15.96 o 
  -8   1  14       78.10       72.55     12.05 o 
  -7   1  14       89.65       93.71     10.50 o 
  -6   1  14       88.45       87.07      7.80 o 
  -5   1  14       24.61       26.39      5.32 o 
  -4   1  14        7.65       -0.24      7.19 o 
  -3   1  14      340.08      325.88      9.49 o 
  -2   1  14       71.19       69.48      5.69 o 
  -1   1  14       30.26       35.86      8.24 o 
   0   1  14      638.79      682.42     21.36 o 
   1   1  14      494.16      505.85     19.49 o 
   2   1  14      197.56      187.97     11.81 o 
   3   1  14      108.58      115.83      9.99 o 
   4   1  14       53.28       75.99     12.35 o 
   5   1  14      144.38      132.96     11.88 o 
   6   1  14        7.19        1.53      5.43 o 
   7   1  14        0.39      -12.80     13.01 o 
  -8   2  14       52.97       38.03     11.05 o 
  -7   2  14       97.77      111.79     10.39 o 
  -6   2  14       16.51       24.51      9.41 o 
  -5   2  14       58.45       55.49      6.19 o 
  -4   2  14       81.80       89.63      7.54 o 
  -3   2  14      350.69      356.88     10.14 o 
  -2   2  14       70.37       72.31      7.66 o 
  -1   2  14       19.40       24.44      3.60 o 
   0   2  14       33.64       43.62      7.22 o 
   1   2  14      706.68      694.91     22.43 o 
   2   2  14        9.85        7.90      5.63 o 
   3   2  14        5.86        1.78      5.35 o 
   4   2  14        9.28       48.75     15.29 o 
   5   2  14        1.44        8.13      7.28 o 
   6   2  14      118.73      126.04     12.88 o 
   7   2  14       18.22        7.02     17.92 o 
  -8   3  14       83.34       95.55     12.70 o 
  -7   3  14      229.87      212.93     17.87 o 
  -6   3  14      758.96      757.08     20.60 o 
  -5   3  14      216.64      248.37     10.85 o 
  -4   3  14        2.13       15.72      5.82 o 
  -3   3  14        8.89       15.49      3.81 o 
  -2   3  14       69.48       62.59      8.89 o 
  -1   3  14      313.68      302.40     10.49 o 
   0   3  14      371.63      319.99     12.03 o 
   1   3  14     1460.06     1406.93     35.62 o 
   2   3  14      393.61      408.56     17.43 o 
   3   3  14      110.95      111.75     10.71 o 
   4   3  14      178.69      182.51     12.62 o 
   5   3  14      138.13      109.50     10.80 o 
   6   3  14       23.79       12.30      6.52 o 
   7   3  14        2.30        7.60     11.56 o 
  -8   4  14        1.71       -4.85     10.45 o 
  -7   4  14       13.76        8.55      5.79 o 
  -6   4  14      505.29      498.19     15.71 o 
  -5   4  14      756.13      723.90     19.40 o 
  -4   4  14       20.08       20.07      6.71 o 
  -3   4  14      313.75      308.34     10.01 o 
  -2   4  14      517.53      488.86     14.22 o 
  -1   4  14      188.24      195.42     11.02 o 
   0   4  14       60.71       66.95      7.02 o 
   1   4  14      192.26      216.61      9.65 o 
   2   4  14      192.15      171.97     10.01 o 
   3   4  14        8.23        5.34      7.02 o 
   4   4  14        0.02       14.95      7.01 o 
   5   4  14       21.77       29.75      8.66 o 
   6   4  14        9.37        1.20      8.65 o 
   7   4  14        2.04        4.07     11.04 o 
  -8   5  14      105.24      104.90     16.62 o 
  -7   5  14       21.52       22.23      7.87 o 
  -6   5  14       71.76       75.03      8.33 o 
  -5   5  14      420.93      396.40     13.19 o 
  -4   5  14      151.31      159.22      8.56 o 
  -3   5  14        0.04       -4.91      4.91 o 
  -2   5  14       50.19       82.85     12.20 o 
  -1   5  14       27.23       26.65      5.41 o 
   0   5  14      585.98      560.30     16.27 o 
   1   5  14      167.54      142.81      8.80 o 
   2   5  14      223.53      200.18     10.13 o 
   3   5  14        7.85       -0.27      5.01 o 
   4   5  14       57.34       68.23      9.53 o 
   5   5  14        5.14       -5.36      6.05 o 
   6   5  14       88.05       86.25     16.91 o 
  -8   6  14       25.11       32.18     12.42 o 
  -7   6  14      222.53      244.56     17.20 o 
  -6   6  14      219.18      238.75     16.21 o 
  -5   6  14        1.14        9.42      4.56 o 
  -4   6  14      131.44      137.15     12.50 o 
  -3   6  14       74.87       83.35      9.14 o 
  -2   6  14      241.77      257.65     12.62 o 
  -1   6  14      476.53      433.52     14.08 o 
   0   6  14      258.16      260.64     11.16 o 
   1   6  14        0.54        3.30      4.40 o 
   2   6  14       39.65       34.84      6.62 o 
   3   6  14      279.83      266.48     13.17 o 
   4   6  14       10.40       31.00      7.92 o 
   5   6  14      263.25      269.55     15.87 o 
   6   6  14        9.62       30.86     12.42 o 
  -7   7  14      106.45       91.68     12.86 o 
  -6   7  14      305.07      297.57     18.99 o 
  -5   7  14       78.13       77.56      8.50 o 
  -4   7  14       50.21       56.41      9.49 o 
  -3   7  14       11.04       12.98      5.17 o 
  -2   7  14      809.71      720.43     42.39 o 
  -1   7  14        0.46       15.33      9.39 o 
   0   7  14      173.71      172.11      9.69 o 
   1   7  14      385.42      358.72     14.22 o 
   2   7  14       57.34       61.48      8.19 o 
   3   7  14       74.97       74.16      8.07 o 
   4   7  14        5.40       22.14     12.21 o 
   5   7  14       10.64       23.37      9.94 o 
   6   7  14      100.13       83.94     14.85 o 
  -7   8  14       13.15       20.28     11.59 o 
  -6   8  14       51.72       43.35     10.06 o 
  -5   8  14      107.21       90.36     10.30 o 
  -4   8  14       77.73       94.03     10.25 o 
  -3   8  14      411.13      409.92     22.22 o 
  -2   8  14       17.65        2.60      5.28 o 
  -1   8  14      156.40      196.45     12.14 o 
   0   8  14       24.99       53.03     15.84 o 
   1   8  14      217.60      183.96     10.88 o 
   2   8  14      116.98      116.39     10.49 o 
   3   8  14       70.92       56.79     11.72 o 
   4   8  14        5.05       22.93     11.59 o 
   5   8  14      248.81      243.97     20.61 o 
  -6   9  14        3.53        4.76      9.49 o 
  -5   9  14      121.81       95.70     15.53 o 
  -4   9  14      162.35      198.23     20.34 o 
  -3   9  14      385.92      410.57     20.62 o 
  -2   9  14      129.83      151.77     12.85 o 
  -1   9  14      198.77      186.14     14.08 o 
   0   9  14      291.50      268.79     21.32 o 
   1   9  14      205.03      238.99     15.66 o 
   2   9  14      123.54      133.79     10.96 o 
   3   9  14        1.28       -0.44      4.67 o 
   4   9  14       62.05       66.21      9.75 o 
   5   9  14       50.26       38.99     11.57 o 
  -6  10  14        2.89        9.30     11.71 o 
  -5  10  14        5.21       13.90     10.22 o 
  -4  10  14      159.74      141.74     13.56 o 
  -3  10  14       42.32       35.55     10.19 o 
  -2  10  14       20.87       32.92     15.51 o 
  -1  10  14       52.40       56.34      9.65 o 
   0  10  14      346.34      341.00     20.59 o 
   1  10  14       29.02       31.15      8.61 o 
   2  10  14        0.44        2.79      5.80 o 
   3  10  14       31.53       36.04      9.41 o 
   4  10  14        3.87       24.44     18.28 o 
  -5  11  14       34.61       60.07     22.37 o 
  -4  11  14        5.58       16.90     10.94 o 
  -3  11  14       22.93       48.66     12.79 o 
  -2  11  14      110.67       93.17     12.12 o 
  -1  11  14      135.40      135.23     13.58 o 
   0  11  14       89.14       61.24     10.93 o 
   1  11  14       88.08      102.09     11.63 o 
   2  11  14       29.20       31.84      9.00 o 
   3  11  14        9.29       22.88     16.00 o 
  -4  12  14      291.13      275.55     24.30 o 
  -3  12  14       47.97       42.13     10.49 o 
  -2  12  14       14.91        6.49      7.82 o 
  -1  12  14        4.52        2.96      7.31 o 
   0  12  14       36.06       45.19     10.43 o 
   1  12  14       17.63        6.50      7.49 o 
   2  12  14       22.88       23.17     11.29 o 
  -2  13  14       14.57       26.50      9.50 o 
  -1  13  14       49.55       28.15     11.56 o 
   0  13  14       37.32       23.76     11.27 o 
  -7   0  15      125.92      126.93     35.87 o 
  -5   0  15     1315.94     1310.39     41.93 o 
  -3   0  15      435.69      427.19     16.34 o 
  -1   0  15        1.56       36.69     15.27 o 
   1   0  15      252.10      332.44     21.77 o 
   3   0  15       10.32       -0.88     10.86 o 
   5   0  15        0.11       -2.39      8.08 o 
   7   0  15      102.46      105.61     28.17 o 
  -8   1  15       25.69       33.40     11.87 o 
  -7   1  15      199.56      192.35     14.74 o 
  -6   1  15       99.83      113.27      8.75 o 
  -5   1  15       96.63      106.13      8.11 o 
  -4   1  15       12.09       14.82      4.93 o 
  -3   1  15       19.78       15.53      7.03 o 
  -2   1  15      403.00      374.33     17.62 o 
  -1   1  15       58.04       68.66      8.60 o 
   0   1  15       80.82       76.92      9.44 o 
   1   1  15        3.93       12.57      7.34 o 
   2   1  15       36.07       48.54      7.82 o 
   3   1  15      156.40      152.58     11.89 o 
   4   1  15      307.65      273.00     15.55 o 
   5   1  15      184.36      160.32     15.97 o 
   6   1  15      199.04      197.27     15.55 o 
   7   1  15       18.12        9.22     17.05 o 
  -8   2  15       93.15      109.13     15.03 o 
  -7   2  15      217.65      213.17     14.01 o 
  -6   2  15      127.07      118.45     10.56 o 
  -5   2  15        1.27        5.25      4.32 o 
  -4   2  15      654.46      605.80     14.91 o 
  -3   2  15       34.00       40.17      5.81 o 
  -2   2  15      161.94      163.82      9.84 o 
  -1   2  15       65.35       67.52      8.45 o 
   0   2  15       23.28       22.52      9.43 o 
   1   2  15       25.01       25.64     10.46 o 
   2   2  15       36.29       45.91      8.03 o 
   3   2  15      451.80      473.52     20.44 o 
   4   2  15      101.47       99.98     10.36 o 
   5   2  15        0.09       -7.41      7.41 o 
   6   2  15        0.02        1.26      6.35 o 
  -8   3  15       40.83       26.58     17.02 o 
  -7   3  15        9.10       18.82      6.98 o 
  -6   3  15      134.84      131.34      9.51 o 
  -5   3  15      427.32      419.68     15.88 o 
  -4   3  15      264.45      243.39      9.82 o 
  -3   3  15       23.13       12.44      5.16 o 
  -2   3  15      572.41      563.01     16.09 o 
  -1   3  15      241.55      237.45     13.12 o 
   0   3  15      372.06      379.57     17.10 o 
   1   3  15       90.12       86.06      9.47 o 
   2   3  15       30.88       47.01      8.63 o 
   3   3  15       13.33        4.73      5.95 o 
   4   3  15        9.69       66.90     28.20 o 
   5   3  15        0.41       -2.11      6.05 o 
   6   3  15      123.00      104.61     14.53 o 
  -8   4  15       12.27        3.76      8.27 o 
  -7   4  15        0.25       10.96     10.45 o 
  -6   4  15       45.99       57.38      7.38 o 
  -5   4  15      182.70      185.24     11.53 o 
  -4   4  15        2.57        8.22      4.97 o 
  -3   4  15      219.09      266.69     12.24 o 
  -2   4  15      289.98      291.77     12.57 o 
  -1   4  15      353.31      317.23     11.91 o 
   0   4  15      393.80      319.39     15.55 o 
   1   4  15      308.30      285.59     14.91 o 
   2   4  15      790.25      758.23     26.70 o 
   3   4  15       69.04       99.03     13.93 o 
   4   4  15      112.53      126.01     12.19 o 
   5   4  15        8.50       11.80      7.39 o 
   6   4  15       72.64       70.99     15.55 o 
  -8   5  15       10.92       19.10     13.41 o 
  -7   5  15       19.71        1.26      6.17 o 
  -6   5  15        0.01        5.06      6.02 o 
  -5   5  15      226.51      226.70     12.89 o 
  -4   5  15      243.11      214.58     11.20 o 
  -3   5  15     1554.99     1467.92     33.99 o 
  -2   5  15       17.06       44.11     14.46 o 
  -1   5  15        0.09        2.05      3.70 o 
   0   5  15       94.95       84.15     12.68 o 
   1   5  15        5.35        4.11      4.08 o 
   2   5  15        0.15       -5.26      5.78 o 
   3   5  15      133.56      145.14     12.68 o 
   4   5  15       47.70       53.96      9.31 o 
   5   5  15       68.39       56.21      9.68 o 
   6   5  15        3.27       -0.43      7.86 o 
  -7   6  15        1.49        6.46      9.68 o 
  -6   6  15        4.59        6.18      8.12 o 
  -5   6  15       17.24       25.06      7.34 o 
  -4   6  15       33.62       58.08      8.65 o 
  -3   6  15      589.41      606.17     19.89 o 
  -2   6  15        8.33       12.71      5.07 o 
  -1   6  15      124.25      123.36      8.52 o 
   0   6  15       38.85       61.74      6.72 o 
   1   6  15      619.83      590.23     18.43 o 
   2   6  15       22.58       42.89      7.31 o 
   3   6  15      299.52      284.06     16.54 o 
   4   6  15      178.49      181.12     15.28 o 
   5   6  15       12.72       28.15      9.07 o 
   6   6  15        2.64       26.91     11.56 o 
  -7   7  15        1.48       11.84     12.88 o 
  -6   7  15       15.44        9.01      9.48 o 
  -5   7  15        0.20        3.65      6.94 o 
  -4   7  15      151.46      127.14     11.59 o 
  -3   7  15      144.07      171.58     15.68 o 
  -2   7  15      244.03      250.58     15.71 o 
  -1   7  15      188.53      177.28     10.06 o 
   0   7  15       25.30       27.74      7.20 o 
   1   7  15      464.11      467.78     17.20 o 
   2   7  15        5.98        6.31      5.29 o 
   3   7  15     1073.45     1047.42     36.76 o 
   4   7  15       33.14       33.78      8.99 o 
   5   7  15       12.56       12.50      9.77 o 
  -6   8  15       87.37      114.13     16.79 o 
  -5   8  15        0.68        0.32      7.42 o 
  -4   8  15       87.30       57.68      9.42 o 
  -3   8  15       12.07        4.81      6.75 o 
  -2   8  15       78.79       69.36     10.31 o 
  -1   8  15      210.77      226.87     16.84 o 
   0   8  15        6.89        1.60      4.84 o 
   1   8  15       72.36       85.90     10.01 o 
   2   8  15      403.07      375.24     17.64 o 
   3   8  15       63.35       78.31     10.45 o 
   4   8  15       12.28        3.05      6.83 o 
   5   8  15       22.75       35.61     13.04 o 
  -6   9  15        6.33        1.46      7.84 o 
  -5   9  15      100.07      136.20     19.10 o 
  -4   9  15       24.44       22.58      8.40 o 
  -3   9  15      136.63      125.37     12.79 o 
  -2   9  15        0.54        8.56      6.91 o 
  -1   9  15       67.91      113.62     11.37 o 
   0   9  15      264.53      232.28     16.64 o 
   1   9  15       19.45       37.69      8.96 o 
   2   9  15        0.00       -5.74      5.74 o 
   3   9  15        7.10        3.49      6.82 o 
   4   9  15      296.94      295.14     19.61 o 
  -5  10  15       79.00       88.76     16.18 o 
  -4  10  15        1.07       -1.68      6.50 o 
  -3  10  15        0.87       -3.34      6.85 o 
  -2  10  15       55.25       81.21     11.98 o 
  -1  10  15       38.89       69.80     10.45 o 
   0  10  15        0.99        3.34      6.87 o 
   1  10  15      142.25      146.93     15.41 o 
   2  10  15       50.31       57.70     10.13 o 
   3  10  15        2.45        7.21     15.59 o 
  -4  11  15       25.68       25.71     12.11 o 
  -3  11  15        0.05       11.69      9.01 o 
  -2  11  15        0.01       -7.30      7.49 o 
  -1  11  15      111.86       63.30     11.69 o 
   0  11  15        2.47        7.89      7.37 o 
   1  11  15       19.50       22.81     11.33 o 
   2  11  15        3.29        0.05      6.73 o 
  -3  12  15       32.74       24.52      9.94 o 
  -2  12  15       10.31       23.53     11.92 o 
  -1  12  15       14.56       10.05      8.78 o 
   0  12  15        2.02       -9.23      9.23 o 
   1  12  15        6.90       -0.32      8.09 o 
  -8   0  16       44.37       56.71     19.62 o 
  -6   0  16      108.58       92.70     12.96 o 
  -4   0  16        0.11        4.54      5.42 o 
  -2   0  16      366.49      446.42     26.82 o 
   0   0  16       82.77       67.84     16.28 o 
   2   0  16      351.61      333.95     37.71 o 
   4   0  16      148.94      201.59     50.33 o 
   6   0  16        1.05       11.36     10.26 o 
  -8   1  16      164.58      154.13     19.90 o 
  -7   1  16       41.86       56.46      8.84 o 
  -6   1  16        0.76        8.71      5.85 o 
  -5   1  16        0.05       20.17     13.27 o 
  -4   1  16       55.23       66.57      7.02 o 
  -3   1  16        9.87        3.47      6.10 o 
  -2   1  16      386.65      382.10     17.16 o 
  -1   1  16      827.43      818.22     26.93 o 
   0   1  16      162.52      184.37     17.54 o 
   1   1  16        9.09       -4.10      5.89 o 
   2   1  16        0.02        2.16      5.55 o 
   3   1  16      167.56      199.67     14.27 o 
   4   1  16      116.60      100.32     11.56 o 
   5   1  16       44.80       40.33      9.03 o 
   6   1  16        1.05       -1.63      6.58 o 
  -8   2  16       25.12        6.80     10.33 o 
  -7   2  16      195.74      183.61     13.56 o 
  -6   2  16        0.39       -5.43      5.43 o 
  -5   2  16       50.60       47.73      7.03 o 
  -4   2  16        2.22       -2.53      4.91 o 
  -3   2  16       53.54       42.30      6.12 o 
  -2   2  16       45.22       57.94      8.48 o 
  -1   2  16      181.13      184.07     12.56 o 
   0   2  16        0.84        2.90      5.36 o 
   1   2  16        5.09       16.53      9.30 o 
   2   2  16      714.47      721.46     26.60 o 
   3   2  16      129.63      120.19     13.05 o 
   4   2  16       12.34       19.86      7.71 o 
   5   2  16       21.12        8.44      7.47 o 
   6   2  16       81.16      104.71     17.04 o 
  -8   3  16        0.43        6.49     13.29 o 
  -7   3  16       22.89        4.05      6.75 o 
  -6   3  16        0.87       -3.03      4.42 o 
  -5   3  16       73.97       76.68      8.75 o 
  -4   3  16      147.83      129.86      8.79 o 
  -3   3  16       19.99       28.18      7.96 o 
  -2   3  16       43.80       64.29     14.94 o 
  -1   3  16      526.44      571.22     21.58 o 
   0   3  16      807.44      768.96     26.16 o 
   1   3  16        1.05       10.88     13.73 o 
   2   3  16       52.47       54.09      9.19 o 
   3   3  16      340.79      338.26     17.62 o 
   4   3  16       57.59       67.88     14.40 o 
   5   3  16      173.59      170.90     14.30 o 
   6   3  16       11.14       21.42     10.89 o 
  -7   4  16       30.30       35.87     10.65 o 
  -6   4  16       24.40       20.77      8.01 o 
  -5   4  16        0.10       -5.19      5.71 o 
  -4   4  16        0.40       -1.71      4.52 o 
  -3   4  16       14.61       44.19     13.20 o 
  -2   4  16        8.06       23.66      9.74 o 
  -1   4  16        8.53        7.95      6.45 o 
   0   4  16       76.40       80.15      9.55 o 
   1   4  16        5.22        9.73     19.20 o 
   2   4  16       98.77      119.50     16.58 o 
   3   4  16       79.51       85.63     11.17 o 
   4   4  16       16.32       16.01      7.35 o 
   5   4  16       46.53       60.23     10.87 o 
   6   4  16        0.55        4.16      9.15 o 
  -7   5  16       44.09       38.00     11.25 o 
  -6   5  16      145.77      140.75     24.08 o 
  -5   5  16        2.67        5.73      5.25 o 
  -4   5  16      292.28      287.23     12.96 o 
  -3   5  16       31.76       29.91      6.58 o 
  -2   5  16      116.25      148.99      9.81 o 
  -1   5  16        4.88        8.93      4.90 o 
   0   5  16      449.63      396.48     17.98 o 
   1   5  16      177.22      162.18     13.60 o 
   2   5  16      163.20      184.81     18.11 o 
   3   5  16      154.84      142.89     13.46 o 
   4   5  16        0.22        1.76      5.95 o 
   5   5  16       28.09       38.73      9.34 o 
  -7   6  16       27.42       23.61     10.73 o 
  -6   6  16      106.29       94.57     13.66 o 
  -5   6  16      252.90      290.66     20.27 o 
  -4   6  16      153.57      148.76     12.82 o 
  -3   6  16      165.78      170.09     13.38 o 
  -2   6  16       45.57       44.06      7.04 o 
  -1   6  16      442.52      424.99     16.13 o 
   0   6  16       40.60       48.85     10.42 o 
   1   6  16      463.75      439.05     19.94 o 
   2   6  16       74.90       74.39     10.06 o 
   3   6  16       65.71       62.48     15.62 o 
   4   6  16       65.38       65.48     10.68 o 
   5   6  16      133.59      167.55     19.33 o 
  -6   7  16        2.29      -10.08     10.08 o 
  -5   7  16        5.48        6.89      6.46 o 
  -4   7  16       91.95       98.52     12.28 o 
  -3   7  16      499.93      492.51     22.36 o 
  -2   7  16      157.19      177.73     24.61 o 
  -1   7  16      295.44      275.78     18.84 o 
   0   7  16       52.27       70.18      7.46 o 
   1   7  16       12.52       15.02      7.22 o 
   2   7  16       72.74       96.19     11.56 o 
   3   7  16        8.77        5.58      7.12 o 
   4   7  16        4.18       12.24      8.04 o 
   5   7  16        1.80        8.82      9.17 o 
  -6   8  16        0.08       -7.46      9.71 o 
  -5   8  16       87.58       63.30     12.71 o 
  -4   8  16       40.05       47.59      9.66 o 
  -3   8  16        6.32        0.62      6.45 o 
  -2   8  16       95.02      104.36     12.87 o 
  -1   8  16       19.52       32.53      6.94 o 
   0   8  16       21.30       24.54      7.30 o 
   1   8  16        4.42       -3.42      6.57 o 
   2   8  16      101.34      123.88     12.37 o 
   3   8  16       53.69       43.71      9.95 o 
   4   8  16      162.57      148.60     14.84 o 
  -5   9  16       61.03       75.16     21.87 o 
  -4   9  16       58.03       87.82     11.91 o 
  -3   9  16      170.93      146.31     14.48 o 
  -2   9  16      216.39      225.29     16.00 o 
  -1   9  16       29.33       10.72      7.07 o 
   0   9  16      145.72      141.41     14.38 o 
   1   9  16       35.55       14.65      9.36 o 
   2   9  16        4.62        7.29      7.22 o 
   3   9  16        6.01       13.57      8.12 o 
  -4  10  16      183.20      160.73     20.15 o 
  -3  10  16        1.96       -2.58      7.33 o 
  -2  10  16       75.57      101.74     13.97 o 
  -1  10  16        4.82        0.54     11.44 o 
   0  10  16       42.74       62.31     10.56 o 
   1  10  16       78.47       88.41     14.70 o 
   2  10  16       13.15        6.14      9.33 o 
   3  10  16        2.89       20.78     10.64 o 
  -3  11  16       17.60       -2.65      7.39 o 
  -2  11  16       99.08       92.71     12.93 o 
  -1  11  16      168.81      171.49     17.26 o 
   0  11  16       76.28       64.92     13.86 o 
   1  11  16        4.36       10.83      9.45 o 
  -7   0  17        0.04       -7.61     16.36 o 
  -5   0  17      727.48      716.23     41.02 o 
  -3   0  17      294.69      335.28     30.80 o 
  -1   0  17      698.64      684.83     38.03 o 
   1   0  17      173.31      166.67     18.35 o 
   3   0  17      247.11      273.32     23.61 o 
   5   0  17        5.89        9.50     10.56 o 
  -7   1  17       43.25       73.85     18.35 o 
  -6   1  17      107.30      100.39     12.86 o 
  -5   1  17        0.72       -2.29      6.11 o 
  -4   1  17       65.12       80.83     11.84 o 
  -3   1  17      143.28      124.87     11.59 o 
  -2   1  17       41.20       46.29      8.75 o 
  -1   1  17        9.87       12.43      7.25 o 
   0   1  17        2.37        0.30     11.23 o 
   1   1  17       43.60       44.01      8.69 o 
   2   1  17      357.82      389.78     19.81 o 
   3   1  17        0.78       11.08      6.99 o 
   4   1  17      100.23      111.59     14.08 o 
   5   1  17       32.34       38.39     11.26 o 
  -7   2  17       84.53      105.72     22.55 o 
  -6   2  17      431.15      414.63     19.07 o 
  -5   2  17      147.28      139.88     10.73 o 
  -4   2  17      237.30      236.89     15.81 o 
  -3   2  17      177.61      150.38     12.35 o 
  -2   2  17      597.18      638.49     25.12 o 
  -1   2  17       16.91       49.96     10.94 o 
   0   2  17      182.29      165.71     12.85 o 
   1   2  17       13.98       31.81      8.34 o 
   2   2  17      416.49      380.35     20.05 o 
   3   2  17       51.33       62.96     10.05 o 
   4   2  17       39.23       27.95      8.55 o 
   5   2  17        3.80       13.22      7.73 o 
  -7   3  17       52.31       62.24     14.05 o 
  -6   3  17      180.64      171.97     14.43 o 
  -5   3  17       34.38       30.61      6.76 o 
  -4   3  17       73.83       65.45     10.76 o 
  -3   3  17       71.61       99.01     10.94 o 
  -2   3  17      215.41      227.40     14.31 o 
  -1   3  17       56.38       54.03     11.33 o 
   0   3  17        4.46       -6.40      6.40 o 
   1   3  17        1.65       -6.51      6.51 o 
   2   3  17       23.39       26.60      8.24 o 
   3   3  17       49.74       73.98     11.37 o 
   4   3  17       97.60      139.09     13.21 o 
   5   3  17       31.21       56.97     10.48 o 
  -7   4  17       25.58       11.53     11.63 o 
  -6   4  17        6.75       10.99      7.56 o 
  -5   4  17      308.16      278.94     15.93 o 
  -4   4  17      278.61      267.65     13.40 o 
  -3   4  17        1.86       -6.85      6.85 o 
  -2   4  17       96.29       95.76     10.40 o 
  -1   4  17      153.98      160.26     13.32 o 
   0   4  17        8.65       24.37      7.64 o 
   1   4  17       31.57       42.52     11.42 o 
   2   4  17      106.46      139.44     15.04 o 
   3   4  17      106.71      115.98     12.23 o 
   4   4  17       12.65       20.68      8.32 o 
   5   4  17        8.48        3.10      6.89 o 
  -7   5  17      106.90       90.95     22.66 o 
  -6   5  17        2.08       -7.08      9.11 o 
  -5   5  17        6.70       10.28      5.88 o 
  -4   5  17       22.11       20.54      6.37 o 
  -3   5  17       54.56       46.89      7.02 o 
  -2   5  17      463.49      439.03     21.08 o 
  -1   5  17      292.44      261.87     16.34 o 
   0   5  17       75.32       70.26     10.44 o 
   1   5  17        7.82       10.56      8.33 o 
   2   5  17       72.60       79.13     11.18 o 
   3   5  17       11.84        9.02      7.25 o 
   4   5  17       30.57       42.34     10.10 o 
   5   5  17       69.56       65.84     15.03 o 
  -6   6  17       38.61       28.76     10.70 o 
  -5   6  17      117.92       98.15     12.53 o 
  -4   6  17      214.68      207.46     14.55 o 
  -3   6  17      160.89      157.50     11.38 o 
  -2   6  17       11.29       22.80      9.56 o 
  -1   6  17       38.98       38.70      8.88 o 
   0   6  17        0.63       -1.84      6.40 o 
   1   6  17       71.15       55.05      9.60 o 
   2   6  17       89.08      113.94     13.20 o 
   3   6  17       70.61       83.10     12.15 o 
   4   6  17       78.85       97.18     13.29 o 
  -6   7  17        6.60       -0.32      7.30 o 
  -5   7  17        1.21       -3.35      7.34 o 
  -4   7  17      235.69      246.96     20.12 o 
  -3   7  17        0.61        0.28      5.41 o 
  -2   7  17       17.52       20.42      6.25 o 
  -1   7  17      449.30      402.26     20.01 o 
   0   7  17      186.17      196.30     15.07 o 
   1   7  17       94.17      106.51     12.40 o 
   2   7  17       12.61       22.06     10.91 o 
   3   7  17      102.67      115.70     14.29 o 
   4   7  17      156.27      148.13     15.67 o 
  -5   8  17        2.09       -1.65      7.46 o 
  -4   8  17        3.70        5.88      7.17 o 
  -3   8  17       66.39       87.77     16.94 o 
  -2   8  17        1.78       -7.37      7.37 o 
  -1   8  17        4.88       24.10     15.93 o 
   0   8  17       12.21        6.27      7.13 o 
   1   8  17      219.08      261.42     18.00 o 
   2   8  17       37.22       25.36     13.42 o 
   3   8  17        4.77       23.34     14.77 o 
  -4   9  17       31.66       27.84     10.78 o 
  -3   9  17        2.10       -6.32      7.31 o 
  -2   9  17       53.48       51.26     10.68 o 
  -1   9  17       79.37       80.00     14.92 o 
   0   9  17      201.98      212.34     20.86 o 
   1   9  17       12.82       18.15     11.59 o 
   2   9  17       71.41       77.78     14.69 o 
   3   9  17        9.21       50.23     21.21 o 
  -3  10  17        0.26        2.24      8.67 o 
  -2  10  17        0.13        4.35      8.39 o 
  -1  10  17        0.05       -4.42      8.65 o 
   0  10  17      237.36      224.49     23.04 o 
   1  10  17      102.34       80.88     16.43 o 
   2  10  17        5.10       33.98     15.61 o 
  -1  11  17       14.90        5.66      9.76 o 
  -6   0  18      344.37      452.85     33.98 o 
  -4   0  18      653.09      719.61     42.91 o 
  -2   0  18      620.42      612.67     35.21 o 
   0   0  18      906.74      895.18     43.14 o 
   2   0  18      216.65      191.32     20.96 o 
   4   0  18       30.60       41.26     13.64 o 
  -7   1  18       83.03      100.86     21.62 o 
  -6   1  18       20.18        9.09      7.80 o 
  -5   1  18       11.82       14.36      8.36 o 
  -4   1  18       61.74       69.10     11.22 o 
  -3   1  18        0.18        3.00      7.65 o 
  -2   1  18      203.12      202.09     14.69 o 
  -1   1  18      375.64      411.85     21.03 o 
   0   1  18       18.52       33.64     11.73 o 
   1   1  18      221.38      223.36     15.95 o 
   2   1  18       57.96       66.54     10.83 o 
   3   1  18        2.88        4.85      7.30 o 
   4   1  18       37.23       53.14     11.82 o 
   5   1  18        0.61        0.24      6.35 o 
  -7   2  18        0.58        4.90     13.01 o 
  -6   2  18       60.64       55.54     10.78 o 
  -5   2  18        1.81        4.72      6.74 o 
  -4   2  18       42.89       59.15     15.29 o 
  -3   2  18      218.98      201.36     15.34 o 
  -2   2  18       20.00       23.14      7.13 o 
  -1   2  18       41.25       55.48      9.99 o 
   0   2  18       94.65       87.22     10.84 o 
   1   2  18      489.94      491.36     23.29 o 
   2   2  18       67.47       63.56     10.48 o 
   3   2  18        8.19       25.63      8.59 o 
   4   2  18       56.59       71.77     11.80 o 
   5   2  18        5.70       -0.20     11.55 o 
  -7   3  18        6.49       22.70     27.43 o 
  -6   3  18       13.09       12.64      8.89 o 
  -5   3  18        2.04       10.34      7.63 o 
  -4   3  18        1.46        5.87      6.65 o 
  -3   3  18       66.18       46.69      9.86 o 
  -2   3  18      404.75      392.37     19.51 o 
  -1   3  18      337.74      333.95     18.92 o 
   0   3  18      304.77      332.69     25.07 o 
   1   3  18       98.52      117.91     13.40 o 
   2   3  18       40.28       50.48      9.85 o 
   3   3  18      384.44      403.87     21.26 o 
   4   3  18       30.96       46.13     14.02 o 
   5   3  18        7.68       37.04     13.11 o 
  -6   4  18        0.09       15.12     11.61 o 
  -5   4  18      235.92      222.44     15.94 o 
  -4   4  18       61.94       59.44      9.64 o 
  -3   4  18       28.31       47.41     13.67 o 
  -2   4  18       62.46       72.29     14.10 o 
  -1   4  18       42.51       61.11      9.69 o 
   0   4  18        4.68       -4.50      6.81 o 
   1   4  18       37.25       33.52      8.75 o 
   2   4  18      101.73       78.56     11.73 o 
   3   4  18       72.27       77.29     11.97 o 
   4   4  18       30.65       33.16     11.25 o 
  -6   5  18       20.30       25.24     13.75 o 
  -5   5  18       38.72       75.29     14.33 o 
  -4   5  18       14.10       18.80      7.88 o 
  -3   5  18        0.39       -5.64      6.69 o 
  -2   5  18      140.89      109.38     11.66 o 
  -1   5  18        3.49        1.33      6.10 o 
   0   5  18       95.81       93.65     11.25 o 
   1   5  18        0.03       -6.15      8.43 o 
   2   5  18        5.60       12.33     10.08 o 
   3   5  18       28.47       32.29     15.87 o 
   4   5  18       64.99       84.07     12.91 o 
  -6   6  18       82.95       79.93     21.12 o 
  -5   6  18       27.18       27.97     10.88 o 
  -4   6  18      161.72      145.14     16.85 o 
  -3   6  18      103.24      107.59     12.47 o 
  -2   6  18       21.50       20.63      8.28 o 
  -1   6  18      332.34      316.61     17.88 o 
   0   6  18      172.74      169.04     13.88 o 
   1   6  18       65.88       63.04     12.14 o 
   2   6  18       66.76       50.28     10.71 o 
   3   6  18       27.85       26.61      9.31 o 
   4   6  18       20.51       26.02     10.17 o 
  -5   7  18       32.37       31.27     14.43 o 
  -4   7  18        1.46       -9.35      9.35 o 
  -3   7  18       39.79       92.94     14.59 o 
  -2   7  18        4.75       -8.17      8.95 o 
  -1   7  18        7.11        1.96      6.97 o 
   0   7  18       53.85       74.78     11.72 o 
   1   7  18        1.08        3.40      7.41 o 
   2   7  18       32.91       39.47      9.84 o 
   3   7  18       33.94       28.70     14.05 o 
  -4   8  18        3.13        2.69      8.84 o 
  -3   8  18       75.54       71.35     21.53 o 
  -2   8  18        0.41       -3.63      8.81 o 
  -1   8  18       43.57       86.78     14.64 o 
   0   8  18       95.24      109.15     16.66 o 
   1   8  18      110.44      100.40     16.35 o 
   2   8  18       34.21       22.20      9.32 o 
  -3   9  18       55.28       64.23     13.84 o 
  -2   9  18       50.83       50.72     18.45 o 
  -1   9  18       34.11       24.81     11.41 o 
   0   9  18       30.37       24.63     11.27 o 
   1   9  18        0.39        7.10      9.13 o 
  -2  10  18        9.18        8.79     14.04 o 
  -1  10  18        0.32       -6.60     10.01 o 
   0  10  18        0.02      -10.19     10.19 o 
  -5   0  19      267.12      251.44     29.65 o 
  -3   0  19       28.08       56.94     26.71 o 
  -1   0  19      309.72      378.09     30.78 o 
   1   0  19       25.05        8.10     11.36 o 
   3   0  19       91.56       69.60     17.40 o 
  -6   1  19       15.73       17.63      8.18 o 
  -5   1  19      247.26      288.98     19.34 o 
  -4   1  19      255.76      266.73     18.14 o 
  -3   1  19       56.02       54.15     14.08 o 
  -2   1  19        4.09       -8.00      8.00 o 
  -1   1  19        2.44        4.47      9.63 o 
   0   1  19       34.56       56.09     10.81 o 
   1   1  19       41.67       53.18     10.02 o 
   2   1  19        0.92       -3.21      6.73 o 
   3   1  19       30.60       32.07      9.34 o 
   4   1  19       32.76       34.37     12.07 o 
  -6   2  19       98.20       60.60     14.35 o 
  -5   2  19       15.08       32.62     11.69 o 
  -4   2  19        6.06       21.35     12.23 o 
  -3   2  19        7.44        2.17      6.74 o 
  -2   2  19        2.34       -1.76      7.48 o 
  -1   2  19      175.60      176.67     14.64 o 
   0   2  19       40.93       53.99     10.67 o 
   1   2  19       18.30       25.74      9.09 o 
   2   2  19      279.20      272.10     18.12 o 
   3   2  19        1.04        8.73      8.14 o 
   4   2  19        0.96       -6.81      7.81 o 
  -6   3  19        6.68        2.23     12.59 o 
  -5   3  19      127.30      124.00     13.28 o 
  -4   3  19       47.71       40.15      9.23 o 
  -3   3  19       96.36      104.52     12.01 o 
  -2   3  19      145.40      142.09     17.87 o 
  -1   3  19       61.92       82.20     12.72 o 
   0   3  19        0.50        2.77      7.31 o 
   1   3  19       25.76       30.89     10.10 o 
   2   3  19       14.45       35.23      9.80 o 
   3   3  19        2.98       -1.58      6.79 o 
   4   3  19       26.16        8.97      8.50 o 
  -6   4  19       37.23       40.57     17.03 o 
  -5   4  19        3.60        1.58      6.59 o 
  -4   4  19        1.36        3.85      7.57 o 
  -3   4  19        3.94        9.75      7.68 o 
  -2   4  19       21.15       15.47      8.48 o 
  -1   4  19       10.27       19.03      8.08 o 
   0   4  19      258.17      266.78     18.42 o 
   1   4  19      137.76       84.81     12.01 o 
   2   4  19        2.30       -4.59      7.21 o 
   3   4  19       43.94       39.75     13.44 o 
   4   4  19       21.37       16.38      8.85 o 
  -5   5  19        2.37        2.17      8.32 o 
  -4   5  19        0.14       23.64     15.67 o 
  -3   5  19      128.45       96.03     12.57 o 
  -2   5  19       41.65       45.31      9.98 o 
  -1   5  19       10.82       28.31     12.16 o 
   0   5  19        0.06        9.19      7.25 o 
   1   5  19       17.86       17.78      9.25 o 
   2   5  19       72.93       96.67     12.65 o 
   3   5  19      309.51      310.58     20.44 o 
  -5   6  19       31.75       12.21     12.80 o 
  -4   6  19       55.14       58.97     13.76 o 
  -3   6  19        5.85        9.00     12.21 o 
  -2   6  19      145.81      137.37     14.05 o 
  -1   6  19        0.12       -4.60      6.78 o 
   0   6  19        0.13       23.46     21.19 o 
   1   6  19       94.22       73.09     12.52 o 
   2   6  19        7.36       13.15      8.96 o 
   3   6  19        7.88       14.21      9.36 o 
  -4   7  19       66.93       91.31     14.78 o 
  -3   7  19       76.46       80.02     13.79 o 
  -2   7  19       43.07       41.65     14.71 o 
  -1   7  19       55.77       67.67     14.14 o 
   0   7  19       22.56       19.54     14.03 o 
   1   7  19       23.01       53.62     12.90 o 
   2   7  19       13.01        5.90      7.82 o 
  -3   8  19       12.43       39.60     12.77 o 
  -2   8  19        5.98        4.89      9.14 o 
  -1   8  19       14.77        6.02     14.82 o 
   0   8  19       24.21       19.36     11.39 o 
   1   8  19       11.17       20.01     10.89 o 
  -1   9  19        6.37        5.48     10.24 o 
  -6   0  20       81.93       38.49     23.28 o 
  -4   0  20      342.00      350.96     29.48 o 
  -2   0  20      415.84      406.11     30.93 o 
   0   0  20      203.94      176.81     23.41 o 
   2   0  20      122.72      154.57     22.98 o 
  -6   1  20        6.71       18.37     11.42 o 
  -5   1  20       22.21       43.40     10.65 o 
  -4   1  20        0.29       13.67      8.32 o 
  -3   1  20      161.76      148.25     14.70 o 
  -2   1  20      340.51      330.57     20.31 o 
  -1   1  20      136.83      153.15     16.69 o 
   0   1  20       14.56       31.13      9.68 o 
   1   1  20       79.20       92.40     12.86 o 
   2   1  20      138.57      166.74     16.48 o 
   3   1  20       20.48       40.14     10.50 o 
  -5   2  20      117.36       98.43     13.32 o 
  -4   2  20        4.94       -2.88      7.44 o 
  -3   2  20       10.29       10.41      7.82 o 
  -2   2  20        1.28       34.04     15.91 o 
  -1   2  20      261.42      283.88     18.59 o 
   0   2  20       53.16       53.77     10.53 o 
   1   2  20       70.86       98.26     12.70 o 
   2   2  20       10.59       13.46      8.81 o 
   3   2  20       29.20       51.27     13.58 o 
  -5   3  20        4.03        7.44      7.86 o 
  -4   3  20        4.91        7.58      7.62 o 
  -3   3  20      273.94      238.05     20.90 o 
  -2   3  20       30.59       59.37     13.38 o 
  -1   3  20        8.25        0.98      7.70 o 
   0   3  20        0.32       13.06      8.18 o 
   1   3  20       31.21       47.83     11.38 o 
   2   3  20        4.36       -4.57      7.68 o 
   3   3  20        1.31       -3.96      7.69 o 
  -5   4  20       72.00       46.91     14.13 o 
  -4   4  20       10.09        6.94      7.71 o 
  -3   4  20        6.71        3.07      7.77 o 
  -2   4  20        7.68        2.43      6.63 o 
  -1   4  20        2.18        7.42      9.04 o 
   0   4  20      104.18       90.33     13.45 o 
   1   4  20       62.84       67.80     11.69 o 
   2   4  20        8.56       14.30      8.83 o 
   3   4  20       71.73       51.30     11.96 o 
  -4   5  20       39.24       46.93     12.41 o 
  -3   5  20        4.36        7.76      7.71 o 
  -2   5  20      120.59      110.17     15.05 o 
  -1   5  20        1.08        8.41      9.90 o 
   0   5  20       14.58       29.73     12.32 o 
   1   5  20        2.26       10.33      8.59 o 
   2   5  20       64.03       66.52     12.66 o 
  -4   6  20       44.08       35.51     12.36 o 
  -3   6  20       22.35       18.94     12.40 o 
  -2   6  20        5.96       -4.38      8.87 o 
  -1   6  20        5.89       17.05     14.00 o 
   0   6  20       11.98       12.63      9.11 o 
   1   6  20        0.61        1.96      7.44 o 
   2   6  20       25.35        8.69      8.88 o 
  -3   7  20      209.89      226.72     21.10 o 
  -2   7  20        0.74        2.12      8.52 o 
  -1   7  20        6.80        7.84      9.47 o 
   0   7  20       21.65       65.51     25.33 o 
   1   7  20       44.96       64.04     16.40 o 
  -5   0  21       38.41       65.70     24.20 o 
  -3   0  21       17.46       16.95     12.47 o 
  -1   0  21        2.10       14.85     13.15 o 
   1   0  21       60.01       61.01     16.40 o 
  -5   1  21        0.06        6.09      8.65 o 
  -4   1  21        5.32       13.99      9.45 o 
  -3   1  21       10.95       15.46      9.52 o 
  -2   1  21       70.71      104.16     15.47 o 
  -1   1  21       51.83       58.65     11.63 o 
   0   1  21       78.67       85.20     12.34 o 
   1   1  21       23.39       25.03      9.57 o 
   2   1  21       13.75       12.86      8.84 o 
  -4   2  21      101.28      118.15     15.29 o 
  -3   2  21        2.94       -5.11      8.16 o 
  -2   2  21        2.23       -2.21      7.72 o 
  -1   2  21        1.37        0.78      6.73 o 
   0   2  21      129.06      122.97     14.83 o 
   1   2  21        1.93       -3.13      8.01 o 
   2   2  21       88.60       71.36     13.12 o 
  -4   3  21       35.58       12.11      9.24 o 
  -3   3  21      118.68      152.85     16.38 o 
  -2   3  21       10.54        7.14      7.75 o 
  -1   3  21        9.85       25.46      9.99 o 
   0   3  21       34.92       21.56     13.70 o 
   1   3  21        7.10       -0.74      6.77 o 
   2   3  21       29.94       27.63     10.68 o 
  -4   4  21       14.69       14.15     10.17 o 
  -3   4  21       28.03       37.56     12.59 o 
  -2   4  21       16.15       32.03     10.48 o 
  -1   4  21        0.20        1.28      7.33 o 
   0   4  21      147.96      122.48     19.24 o 
   1   4  21       85.82       84.70     15.97 o 
  -3   5  21      117.58       90.60     16.35 o 
  -2   5  21      132.42      165.49     16.43 o 
  -1   5  21       63.12       55.00     12.06 o 
   0   5  21        2.34       -5.78      7.79 o 
   1   5  21       30.35       19.00      9.94 o 
  -2   6  21       97.35      113.56     17.10 o 
  -1   6  21       77.11       69.06     14.57 o 
  -2   0  22       99.87      129.56     27.28 o 
   0   0  22       71.07       83.76     19.99 o 
  -3   1  22       16.19       20.93      9.76 o 
  -2   1  22       28.43       12.72      9.33 o 
  -1   1  22       15.59       26.74     14.47 o 
   0   1  22        3.44       -1.76      7.26 o 
   1   1  22        5.24        0.45      7.11 o 
  -3   2  22        5.22        7.80      8.82 o 
  -2   2  22        0.96        7.38      9.40 o 
  -1   2  22      207.11      205.03     17.84 o 
   0   2  22        0.13       -3.82      8.25 o 
  -2   3  22        0.04       23.02      9.88 o 
  -1   3  22        0.26        7.98      8.37 o 
   0   3  22        0.36        2.09      7.63 o 
                                                 
